# Supplementary material for: The evolution and mutational robustness of chromatin accessibility in Drosophila
Source: Genome Biol. 2023 Oct 16;24:232. doi: 10.1186/s13059-023-03079-5 (PMC10578003; doi:10.1186/s13059-023-03079-5)
Supplement: Supplementary file 3 — Additional file 3. Motifs predictive of chromatin accessibility. [file 13059_2023_3079_MOESM3_ESM.zip]

Archive with 12 entries (11 files):
- tfmodisco/
- __MACOSX/._tfmodisco
- tfmodisco/meme_file_multitask.txt
- __MACOSX/tfmodisco/._meme_file_multitask.txt
- tfmodisco/tomtom_AllJASPAR.tsv
- __MACOSX/tfmodisco/._tomtom_AllJASPAR.tsv
- tfmodisco/tomtom_jasparinsects.tsv
- __MACOSX/tfmodisco/._tomtom_jasparinsects.tsv
- tfmodisco/metacluster_list.rtf
- __MACOSX/tfmodisco/._metacluster_list.rtf
- tfmodisco/readme.txt
- __MACOSX/tfmodisco/._readme.txt
