# Supplementary material for: The evolution and mutational robustness of chromatin accessibility in Drosophila
Source: Genome Biol. 2023 Oct 16;24:232. doi: 10.1186/s13059-023-03079-5 (PMC10578003; doi:10.1186/s13059-023-03079-5)
Supplement: Supplementary file 3 — Additional file 3. Motifs predictive of chromatin accessibility. [file 13059_2023_3079_MOESM3_ESM.zip › tfmodisco/meme_file_multitask.txt]

MEME version 5
ALPHABET= ACGT
strands: +
Background letter frequencies
A 0.29 C 0.21 G 0.21 T 0.29
MOTIF metacluster_0pattern_0
letter-probability matrix: alength= 4 w= 10 E= 0
0.3778881451090477 0.10883178579140575 0.2651695098250918 0.24811055927445477
0.27099978406391706 0.15957676527747786 0.19887713236881882 0.37054631828978624
0.06391708054415893 0.3059814294968689 0.4094148132152883 0.22068667674368386
0.029367307277045996 0.04102785575469661 0.026776074282012525 0.9028287626862449
0.004750593824228029 0.9755992226301015 0.010580868063053337 0.009069315482617146
0.03757287842798532 0.9134096307492983 0.011876484560570071 0.037141006262146406
0.1295616497516735 0.06758799395378969 0.07644137335348737 0.7264089829410495
0.09026128266033254 0.1712373137551285 0.3262794212912978 0.4122219822932412
0.16108831785791405 0.2440077736989851 0.313107320233211 0.2817965882098899
0.23515439429928742 0.22349384582163678 0.2699201036493198 0.271431656229756
MOTIF metacluster_0pattern_1
letter-probability matrix: alength= 4 w= 10 E= 0
0.3466515323496027 0.2522133938706016 0.22111237230419978 0.1800227014755959
0.6415437003405221 0.10669693530079455 0.11895573212258796 0.13280363223609534
0.22338251986379115 0.04086265607264472 0.5904653802497162 0.1452894438138479
0.011804767309875142 0.01362088535754824 0.9641316685584563 0.010442678774120319
0.9582292849035188 0.013166855845629965 0.016572077185017027 0.012031782065834279
0.015437003405221339 0.017707150964812714 0.01634506242905789 0.9505107832009081
0.22383654937570943 0.39250851305334844 0.16095346197502838 0.22270147559591374
0.3071509648127128 0.16935300794551647 0.16367763904653804 0.3598183881952327
0.26288308740068106 0.22814982973893302 0.22451759364358684 0.2844494892167991
0.21589103291713962 0.2467650397275823 0.24335981838819523 0.2939841089670829
MOTIF metacluster_0pattern_2
letter-probability matrix: alength= 4 w= 10 E= 0
0.3901192504258944 0.18100511073253833 0.18185689948892675 0.24701873935264054
0.444633730834753 0.2342419080068143 0.12989778534923338 0.19122657580919933
0.5119250425894378 0.21465076660988075 0.12776831345826234 0.14565587734241908
0.7959965928449745 0.08304940374787052 0.06132879045996593 0.059625212947189095
0.7661839863713799 0.06601362862010221 0.04812606473594549 0.1196763202725724
0.2657580919931857 0.2563884156729131 0.10604770017035775 0.3718057921635434
0.018313458262350937 0.004258943781942078 0.002981260647359455 0.9744463373083475
0.007666098807495741 0.014054514480408859 0.008517887563884156 0.9697614991482112
0.17504258943781942 0.14778534923339012 0.19889267461669505 0.4782793867120954
0.3769165247018739 0.13500851788756388 0.239778534923339 0.24829642248722317
MOTIF metacluster_0pattern_3
letter-probability matrix: alength= 4 w= 10 E= 0
0.30020491803278687 0.23258196721311475 0.18954918032786885 0.2776639344262295
0.3155737704918033 0.2581967213114754 0.2192622950819672 0.2069672131147541
0.507172131147541 0.22643442622950818 0.11065573770491803 0.1557377049180328
0.6055327868852459 0.18032786885245902 0.0778688524590164 0.1362704918032787
0.5122950819672131 0.13422131147540983 0.03790983606557377 0.3155737704918033
0.011270491803278689 0.009221311475409836 0.0 0.9795081967213115
0.014344262295081968 0.02663934426229508 0.0020491803278688526 0.9569672131147541
0.7838114754098361 0.02459016393442623 0.14651639344262296 0.045081967213114756
0.9221311475409836 0.00819672131147541 0.022540983606557378 0.0471311475409836
0.32786885245901637 0.07684426229508197 0.13114754098360656 0.4641393442622951
MOTIF metacluster_0pattern_4
letter-probability matrix: alength= 4 w= 10 E= 0
0.39828431372549017 0.14215686274509803 0.15318627450980393 0.30637254901960786
0.2965686274509804 0.11519607843137254 0.09436274509803921 0.49387254901960786
0.03308823529411765 0.024509803921568627 0.03799019607843137 0.9044117647058824
0.007352941176470588 0.024509803921568627 0.014705882352941176 0.9534313725490197
0.03308823529411765 0.05269607843137255 0.06495098039215687 0.8492647058823529
0.02696078431372549 0.03676470588235294 0.7475490196078431 0.18872549019607843
0.015931372549019607 0.007352941176470588 0.9509803921568627 0.025735294117647058
0.21323529411764705 0.18995098039215685 0.4742647058823529 0.12254901960784313
0.14338235294117646 0.36151960784313725 0.17401960784313725 0.32107843137254904
0.31004901960784315 0.14215686274509803 0.3002450980392157 0.24754901960784315
MOTIF metacluster_0pattern_5
letter-probability matrix: alength= 4 w= 10 E= 0
0.528178243774574 0.2254259501965924 0.09174311926605505 0.15465268676277852
0.653997378768021 0.17562254259501967 0.06815203145478375 0.10222804718217562
0.7483617300131061 0.09567496723460026 0.04062909567496723 0.11533420707732635
0.8610747051114024 0.0563564875491481 0.04849279161205767 0.03407601572739188
0.9829619921363041 0.003931847968545216 0.00655307994757536 0.00655307994757536
0.9764089121887287 0.001310615989515072 0.015727391874180863 0.00655307994757536
0.8269986893840104 0.02621231979030144 0.045871559633027525 0.10091743119266056
0.745740498034076 0.04062909567496723 0.10484927916120576 0.10878112712975098
0.7221494102228048 0.06422018348623854 0.05111402359108781 0.16251638269986893
0.6068152031454783 0.06422018348623854 0.15465268676277852 0.1743119266055046
MOTIF metacluster_0pattern_6
letter-probability matrix: alength= 4 w= 10 E= 0
0.35271317829457366 0.25387596899224807 0.16085271317829458 0.23255813953488372
0.42829457364341084 0.17635658914728683 0.23449612403100775 0.16085271317829458
0.27906976744186046 0.18023255813953487 0.0872093023255814 0.45348837209302323
0.45542635658914726 0.18410852713178294 0.28875968992248063 0.07170542635658915
0.9709302325581395 0.011627906976744186 0.013565891472868217 0.003875968992248062
0.015503875968992248 0.003875968992248062 0.0 0.9806201550387597
0.01744186046511628 0.01937984496124031 0.003875968992248062 0.9593023255813954
0.08333333333333333 0.031007751937984496 0.1569767441860465 0.7286821705426356
0.6647286821705426 0.0562015503875969 0.19767441860465115 0.08139534883720931
0.16085271317829458 0.09302325581395349 0.21705426356589147 0.5290697674418605
MOTIF metacluster_0pattern_7
letter-probability matrix: alength= 4 w= 10 E= 0
0.2831858407079646 0.23672566371681417 0.1504424778761062 0.32964601769911506
0.22566371681415928 0.17920353982300885 0.09292035398230089 0.5022123893805309
0.15486725663716813 0.13938053097345132 0.10619469026548672 0.5995575221238938
0.07743362831858407 0.084070796460177 0.10176991150442478 0.7367256637168141
0.03761061946902655 0.028761061946902654 0.10176991150442478 0.831858407079646
0.017699115044247787 0.008849557522123894 0.9646017699115044 0.008849557522123894
0.14380530973451328 0.01327433628318584 0.8296460176991151 0.01327433628318584
0.09070796460176991 0.7477876106194691 0.02654867256637168 0.13495575221238937
0.030973451327433628 0.9469026548672567 0.004424778761061947 0.017699115044247787
0.754424778761062 0.09734513274336283 0.06415929203539823 0.084070796460177
MOTIF metacluster_0pattern_8
letter-probability matrix: alength= 4 w= 10 E= 0
0.3708133971291866 0.14354066985645933 0.21291866028708134 0.2727272727272727
0.3014354066985646 0.284688995215311 0.22248803827751196 0.19138755980861244
0.4880382775119617 0.16985645933014354 0.13157894736842105 0.21052631578947367
0.5789473684210527 0.145933014354067 0.12440191387559808 0.1507177033492823
0.34210526315789475 0.23444976076555024 0.05741626794258373 0.3660287081339713
0.02631578947368421 0.02631578947368421 0.0023923444976076554 0.9449760765550239
0.009569377990430622 0.014354066985645933 0.0023923444976076554 0.9736842105263158
0.11722488038277512 0.1291866028708134 0.12200956937799043 0.631578947368421
0.8301435406698564 0.023923444976076555 0.11483253588516747 0.03110047846889952
0.8971291866028708 0.019138755980861243 0.05263157894736842 0.03110047846889952
MOTIF metacluster_0pattern_9
letter-probability matrix: alength= 4 w= 10 E= 0
0.23372781065088757 0.15680473372781065 0.07692307692307693 0.5325443786982249
0.026627218934911243 0.029585798816568046 0.026627218934911243 0.9171597633136095
0.01775147928994083 0.04437869822485207 0.047337278106508875 0.8905325443786982
0.12130177514792899 0.17159763313609466 0.1952662721893491 0.5118343195266272
0.19822485207100593 0.12130177514792899 0.39349112426035504 0.2869822485207101
0.023668639053254437 0.023668639053254437 0.9112426035502958 0.04142011834319527
0.023668639053254437 0.04437869822485207 0.8964497041420119 0.03550295857988166
0.46449704142011833 0.1893491124260355 0.20414201183431951 0.14201183431952663
0.22781065088757396 0.28402366863905326 0.1863905325443787 0.30177514792899407
0.2958579881656805 0.21893491124260356 0.22189349112426035 0.26331360946745563
MOTIF metacluster_0pattern_10
letter-probability matrix: alength= 4 w= 10 E= 0
0.4630225080385852 0.21543408360128619 0.1414790996784566 0.18006430868167203
0.5048231511254019 0.21543408360128619 0.13183279742765272 0.14790996784565916
0.6591639871382636 0.12540192926045016 0.0932475884244373 0.12218649517684887
0.7363344051446945 0.09646302250803858 0.06109324758842444 0.10610932475884244
0.887459807073955 0.028938906752411574 0.0707395498392283 0.012861736334405145
0.9871382636655949 0.0 0.00964630225080386 0.003215434083601286
0.639871382636656 0.09646302250803858 0.01607717041800643 0.24758842443729903
0.028938906752411574 0.01929260450160772 0.9421221864951769 0.00964630225080386
0.9646302250803859 0.00964630225080386 0.006430868167202572 0.01929260450160772
0.40192926045016075 0.18006430868167203 0.08681672025723473 0.3311897106109325
MOTIF metacluster_0pattern_11
letter-probability matrix: alength= 4 w= 10 E= 0
0.24253731343283583 0.19776119402985073 0.09701492537313433 0.4626865671641791
0.13432835820895522 0.16044776119402984 0.08582089552238806 0.6194029850746269
0.1044776119402985 0.0708955223880597 0.07835820895522388 0.746268656716418
0.03731343283582089 0.05970149253731343 0.16044776119402984 0.7425373134328358
0.033582089552238806 0.029850746268656716 0.0708955223880597 0.8656716417910447
0.0 0.0037313432835820895 0.9925373134328358 0.0037313432835820895
0.208955223880597 0.14925373134328357 0.4141791044776119 0.22761194029850745
0.011194029850746268 0.9776119402985075 0.0037313432835820895 0.007462686567164179
0.7089552238805971 0.13805970149253732 0.022388059701492536 0.13059701492537312
0.3208955223880597 0.21641791044776118 0.23880597014925373 0.22388059701492538
MOTIF metacluster_0pattern_12
letter-probability matrix: alength= 4 w= 10 E= 0
0.39748953974895396 0.27615062761506276 0.14644351464435146 0.1799163179916318
0.602510460251046 0.15481171548117154 0.1087866108786611 0.13389121338912133
0.7196652719665272 0.09623430962343096 0.0794979079497908 0.10460251046025104
0.8577405857740585 0.04184100418410042 0.0794979079497908 0.02092050209205021
0.9372384937238494 0.02092050209205021 0.02510460251046025 0.016736401673640166
0.895397489539749 0.029288702928870293 0.012552301255230125 0.06276150627615062
0.029288702928870293 0.02092050209205021 0.895397489539749 0.05439330543933055
0.058577405857740586 0.012552301255230125 0.9163179916317992 0.012552301255230125
0.6192468619246861 0.06276150627615062 0.18828451882845187 0.1297071129707113
0.3054393305439331 0.17154811715481172 0.2384937238493724 0.28451882845188287
MOTIF metacluster_0pattern_13
letter-probability matrix: alength= 4 w= 10 E= 0
0.12272727272727273 0.03636363636363636 0.04090909090909091 0.8
0.013636363636363636 0.022727272727272728 0.00909090909090909 0.9545454545454546
0.20909090909090908 0.04090909090909091 0.15 0.6
0.7454545454545455 0.05909090909090909 0.13636363636363635 0.05909090909090909
0.07272727272727272 0.013636363636363636 0.11818181818181818 0.7954545454545454
0.0 0.01818181818181818 0.9727272727272728 0.00909090909090909
0.16818181818181818 0.14545454545454545 0.6181818181818182 0.06818181818181818
0.08636363636363636 0.7272727272727273 0.08636363636363636 0.1
0.2772727272727273 0.6090909090909091 0.05 0.06363636363636363
0.45 0.2 0.15454545454545454 0.19545454545454546
MOTIF metacluster_0pattern_14
letter-probability matrix: alength= 4 w= 10 E= 0
0.41818181818181815 0.3 0.16818181818181818 0.11363636363636363
0.5772727272727273 0.14545454545454545 0.11818181818181818 0.1590909090909091
0.7318181818181818 0.07272727272727272 0.09545454545454546 0.1
0.9227272727272727 0.01818181818181818 0.031818181818181815 0.02727272727272727
0.9681818181818181 0.004545454545454545 0.022727272727272728 0.004545454545454545
0.9409090909090909 0.01818181818181818 0.03636363636363636 0.004545454545454545
0.39545454545454545 0.05909090909090909 0.17272727272727273 0.37272727272727274
0.031818181818181815 0.013636363636363636 0.8409090909090909 0.11363636363636363
0.045454545454545456 0.004545454545454545 0.9181818181818182 0.031818181818181815
0.33181818181818185 0.17272727272727273 0.38181818181818183 0.11363636363636363
MOTIF metacluster_0pattern_15
letter-probability matrix: alength= 4 w= 10 E= 0
0.6875 0.11057692307692307 0.04326923076923077 0.15865384615384615
0.5625 0.13942307692307693 0.09615384615384616 0.20192307692307693
0.052884615384615384 0.009615384615384616 0.9086538461538461 0.028846153846153848
0.9567307692307693 0.004807692307692308 0.02403846153846154 0.014423076923076924
0.1201923076923077 0.24519230769230768 0.32211538461538464 0.3125
0.028846153846153848 0.028846153846153848 0.0 0.9423076923076923
0.0 0.009615384615384616 0.004807692307692308 0.9855769230769231
0.32211538461538464 0.15865384615384615 0.1875 0.3317307692307692
0.5144230769230769 0.08173076923076923 0.17307692307692307 0.23076923076923078
0.21634615384615385 0.125 0.25 0.40865384615384615
MOTIF metacluster_0pattern_16
letter-probability matrix: alength= 4 w= 10 E= 0
0.45 0.075 0.25625 0.21875
0.34375 0.18125 0.0875 0.3875
0.1875 0.2375 0.3125 0.2625
0.2625 0.075 0.4 0.2625
0.0125 0.9875 0.0 0.0
0.00625 0.99375 0.0 0.0
0.15625 0.15 0.01875 0.675
0.00625 0.09375 0.0625 0.8375
0.1375 0.1625 0.18125 0.51875
0.4375 0.075 0.2875 0.2
MOTIF metacluster_0pattern_17
letter-probability matrix: alength= 4 w= 10 E= 0
0.11188811188811189 0.1048951048951049 0.0 0.7832167832167832
0.027972027972027972 0.013986013986013986 0.0 0.958041958041958
0.013986013986013986 0.02097902097902098 0.02097902097902098 0.9440559440559441
0.11188811188811189 0.03496503496503497 0.20279720279720279 0.6503496503496503
0.16783216783216784 0.24475524475524477 0.3146853146853147 0.2727272727272727
0.027972027972027972 0.055944055944055944 0.6713286713286714 0.24475524475524477
0.027972027972027972 0.027972027972027972 0.916083916083916 0.027972027972027972
0.16783216783216784 0.3776223776223776 0.2727272727272727 0.18181818181818182
0.055944055944055944 0.8741258741258742 0.013986013986013986 0.055944055944055944
0.6293706293706294 0.22377622377622378 0.1048951048951049 0.04195804195804196
MOTIF metacluster_0pattern_18
letter-probability matrix: alength= 4 w= 10 E= 0
0.20430107526881722 0.07526881720430108 0.6666666666666666 0.053763440860215055
0.6129032258064516 0.17204301075268819 0.07526881720430108 0.13978494623655913
0.043010752688172046 0.6451612903225806 0.010752688172043012 0.3010752688172043
0.8279569892473119 0.021505376344086023 0.010752688172043012 0.13978494623655913
0.11827956989247312 0.4731182795698925 0.11827956989247312 0.2903225806451613
0.021505376344086023 0.0 0.0 0.978494623655914
0.0 0.0 0.010752688172043012 0.989247311827957
0.20430107526881722 0.08602150537634409 0.17204301075268819 0.5376344086021505
0.6021505376344086 0.15053763440860216 0.11827956989247312 0.12903225806451613
0.13978494623655913 0.16129032258064516 0.13978494623655913 0.5591397849462365
MOTIF metacluster_0pattern_19
letter-probability matrix: alength= 4 w= 10 E= 0
0.27058823529411763 0.43529411764705883 0.2235294117647059 0.07058823529411765
0.8588235294117647 0.03529411764705882 0.023529411764705882 0.08235294117647059
0.011764705882352941 0.058823529411764705 0.0 0.9294117647058824
0.6470588235294118 0.1411764705882353 0.10588235294117647 0.10588235294117647
1.0 0.0 0.0 0.0
0.9882352941176471 0.0 0.0 0.011764705882352941
0.6 0.03529411764705882 0.12941176470588237 0.23529411764705882
0.12941176470588237 0.058823529411764705 0.6823529411764706 0.12941176470588237
0.4823529411764706 0.09411764705882353 0.3058823529411765 0.11764705882352941
0.4588235294117647 0.17647058823529413 0.24705882352941178 0.11764705882352941
MOTIF metacluster_0pattern_20
letter-probability matrix: alength= 4 w= 10 E= 0
0.05128205128205128 0.8974358974358975 0.0 0.05128205128205128
0.9487179487179487 0.02564102564102564 0.02564102564102564 0.0
0.02564102564102564 0.8717948717948718 0.05128205128205128 0.05128205128205128
1.0 0.0 0.0 0.0
0.05128205128205128 0.8717948717948718 0.02564102564102564 0.05128205128205128
1.0 0.0 0.0 0.0
0.02564102564102564 0.7948717948717948 0.02564102564102564 0.15384615384615385
0.8717948717948718 0.05128205128205128 0.05128205128205128 0.02564102564102564
0.05128205128205128 0.8205128205128205 0.05128205128205128 0.07692307692307693
0.8205128205128205 0.02564102564102564 0.10256410256410256 0.05128205128205128
MOTIF metacluster_1pattern_0
letter-probability matrix: alength= 4 w= 10 E= 0
0.1889483065953654 0.42483660130718953 0.1111111111111111 0.27510398098633393
0.1473559120617944 0.051990493166963754 0.533868092691622 0.2667855020796197
0.01218062982768865 0.9322638146167558 0.0106951871657754 0.04486036838978016
0.19756387403446227 0.04129530600118835 0.1984551396316102 0.5626856803327391
0.042483660130718956 0.8951277480689246 0.026143790849673203 0.036244800950683304
0.22608437314319668 0.03535353535353535 0.13071895424836602 0.6078431372549019
0.10190136660724897 0.7121212121212122 0.07130124777183601 0.11467617349970291
0.1954842543077837 0.1265597147950089 0.17439096850861557 0.5035650623885918
0.18092691622103388 0.3166963755199049 0.16785502079619727 0.3345216874628639
0.19429590017825313 0.23588829471182413 0.24688057040998218 0.32293523469994057
MOTIF metacluster_1pattern_1
letter-probability matrix: alength= 4 w= 10 E= 0
0.41948579161028415 0.16305818673883626 0.12178619756427606 0.2956698240866035
0.621786197564276 0.09133964817320704 0.14005412719891747 0.14682002706359945
0.16711772665764546 0.15629228687415425 0.10690121786197564 0.5696887686062246
0.011502029769959404 0.9648173207036536 0.006089309878213802 0.017591339648173207
0.016238159675236806 0.009472259810554804 0.9580514208389715 0.016238159675236806
0.6617050067658998 0.07848443843031123 0.16914749661705006 0.09066305818673884
0.03247631935047361 0.05548037889039242 0.02368064952638701 0.8883626522327469
0.7327469553450608 0.05074424898511502 0.06359945872801083 0.15290933694181327
0.2855209742895805 0.18403247631935046 0.2598105548037889 0.2706359945872801
0.2253044654939107 0.21921515561569688 0.2273342354533153 0.32814614343707715
MOTIF metacluster_1pattern_2
letter-probability matrix: alength= 4 w= 10 E= 0
0.5030769230769231 0.16230769230769232 0.13923076923076924 0.19538461538461538
0.5123076923076924 0.11692307692307692 0.16 0.21076923076923076
0.7238461538461538 0.05615384615384615 0.043076923076923075 0.17692307692307693
0.024615384615384615 0.0038461538461538464 0.946923076923077 0.024615384615384615
0.005384615384615384 0.9784615384615385 0.0015384615384615385 0.014615384615384615
0.30153846153846153 0.07615384615384616 0.0876923076923077 0.5346153846153846
0.14692307692307693 0.39153846153846156 0.10076923076923076 0.3607692307692308
0.20461538461538462 0.15384615384615385 0.1076923076923077 0.5338461538461539
0.1523076923076923 0.10307692307692308 0.5107692307692308 0.23384615384615384
0.13538461538461538 0.4746153846153846 0.1476923076923077 0.2423076923076923
MOTIF metacluster_1pattern_3
letter-probability matrix: alength= 4 w= 10 E= 0
0.39522821576763484 0.22199170124481327 0.24273858921161826 0.1400414937759336
0.5383817427385892 0.12863070539419086 0.1545643153526971 0.17842323651452283
0.5632780082987552 0.10892116182572614 0.17427385892116182 0.15352697095435686
0.8890041493775933 0.026970954356846474 0.008298755186721992 0.07572614107883817
0.8506224066390041 0.03941908713692946 0.07676348547717843 0.03319502074688797
0.03423236514522822 0.9107883817427386 0.006224066390041493 0.0487551867219917
0.8599585062240664 0.04771784232365145 0.032157676348547715 0.06016597510373444
0.5176348547717843 0.11099585062240663 0.22510373443983403 0.1462655601659751
0.39522821576763484 0.2925311203319502 0.13485477178423236 0.17738589211618258
0.3651452282157676 0.17634854771784234 0.2074688796680498 0.25103734439834025
MOTIF metacluster_1pattern_4
letter-probability matrix: alength= 4 w= 10 E= 0
0.3290155440414508 0.16580310880829016 0.20077720207253885 0.30440414507772023
0.2966321243523316 0.16191709844559585 0.1411917098445596 0.40025906735751293
0.35621761658031087 0.07253886010362694 0.32512953367875647 0.24611398963730569
0.35751295336787564 0.21761658031088082 0.15025906735751296 0.27461139896373055
0.3950777202072539 0.17098445595854922 0.05829015544041451 0.3756476683937824
0.5595854922279793 0.054404145077720206 0.25906735751295334 0.12694300518134716
0.038860103626943004 0.03626943005181347 0.012953367875647668 0.9119170984455959
0.9740932642487047 0.0025906735751295338 0.0038860103626943004 0.019430051813471502
0.01683937823834197 0.9481865284974094 0.014248704663212436 0.02072538860103627
0.266839378238342 0.17875647668393782 0.06217616580310881 0.49222797927461137
MOTIF metacluster_1pattern_5
letter-probability matrix: alength= 4 w= 10 E= 0
0.1643059490084986 0.2776203966005666 0.10623229461756374 0.4518413597733711
0.3413597733711048 0.07790368271954674 0.43909348441926344 0.141643059490085
0.09348441926345609 0.08640226628895184 0.7096317280453258 0.11048158640226628
0.03541076487252125 0.05807365439093484 0.012747875354107648 0.8937677053824362
0.18980169971671387 0.6345609065155807 0.049575070821529746 0.12606232294617564
0.8328611898016998 0.028328611898016998 0.046742209631728045 0.09206798866855524
0.036827195467422094 0.7252124645892352 0.042492917847025496 0.1954674220963173
0.773371104815864 0.04107648725212465 0.049575070821529746 0.1359773371104816
0.08073654390934844 0.6260623229461756 0.10906515580736544 0.18413597733711048
0.18980169971671387 0.17563739376770537 0.10623229461756374 0.5283286118980169
MOTIF metacluster_1pattern_6
letter-probability matrix: alength= 4 w= 10 E= 0
0.498546511627907 0.13226744186046513 0.2311046511627907 0.1380813953488372
0.15406976744186046 0.27325581395348836 0.2543604651162791 0.3183139534883721
0.014534883720930232 0.9433139534883721 0.00436046511627907 0.0377906976744186
0.8808139534883721 0.0188953488372093 0.08139534883720931 0.0188953488372093
0.024709302325581394 0.01308139534883721 0.9244186046511628 0.0377906976744186
0.0377906976744186 0.9040697674418605 0.020348837209302327 0.0377906976744186
0.0188953488372093 0.02616279069767442 0.0188953488372093 0.936046511627907
0.023255813953488372 0.005813953488372093 0.9622093023255814 0.00872093023255814
0.18313953488372092 0.18604651162790697 0.10174418604651163 0.5290697674418605
0.1816860465116279 0.14098837209302326 0.22965116279069767 0.4476744186046512
MOTIF metacluster_1pattern_7
letter-probability matrix: alength= 4 w= 10 E= 0
0.15138282387190685 0.30858806404657935 0.10334788937409024 0.4366812227074236
0.388646288209607 0.06404657933042213 0.38573508005822416 0.1615720524017467
0.14992721979621543 0.27074235807860264 0.039301310043668124 0.5400291120815138
0.660844250363901 0.02911208151382824 0.15574963609898107 0.15429403202328967
0.09024745269286755 0.604075691411936 0.02911208151382824 0.2765647743813683
0.6157205240174672 0.02911208151382824 0.264919941775837 0.09024745269286755
0.07714701601164484 0.09315866084425037 0.00727802037845706 0.8224163027656477
0.9068413391557496 0.001455604075691412 0.036390101892285295 0.055312954876273655
0.010189228529839884 0.9301310043668122 0.01455604075691412 0.04512372634643377
0.4163027656477438 0.1717612809315866 0.11499272197962154 0.29694323144104806
MOTIF metacluster_1pattern_8
letter-probability matrix: alength= 4 w= 10 E= 0
0.19754977029096477 0.24196018376722817 0.12098009188361408 0.43950995405819293
0.3231240428790199 0.1362940275650842 0.3169984686064318 0.22358346094946402
0.3169984686064318 0.11485451761102604 0.11638591117917305 0.45176110260336905
0.3001531393568147 0.08575803981623277 0.30627871362940273 0.30781010719754975
0.12710566615620214 0.06431852986217458 0.006125574272588055 0.8024502297090352
0.7963246554364471 0.010719754977029096 0.09494640122511486 0.09800918836140889
0.010719754977029096 0.9372128637059725 0.0030627871362940277 0.04900459418070444
0.891271056661562 0.006125574272588055 0.036753445635528334 0.06584992343032159
0.09341500765696784 0.5313935681470138 0.09341500765696784 0.28177641653905056
0.3001531393568147 0.11026033690658499 0.14854517611026033 0.44104134762633995
MOTIF metacluster_1pattern_9
letter-probability matrix: alength= 4 w= 10 E= 0
0.2150706436420722 0.3108320251177394 0.17111459968602827 0.3029827315541601
0.33751962323390894 0.11459968602825746 0.3814756671899529 0.1664050235478807
0.260596546310832 0.04709576138147567 0.4725274725274725 0.21978021978021978
0.03453689167974882 0.9309262166405023 0.0031397174254317113 0.03139717425431711
0.015698587127158554 0.0 0.9795918367346939 0.004709576138147566
0.3704866562009419 0.15384615384615385 0.08791208791208792 0.3877551020408163
0.0423861852433281 0.8791208791208791 0.02040816326530612 0.058084772370486655
0.06593406593406594 0.006279434850863423 0.9010989010989011 0.026687598116169546
0.3704866562009419 0.2119309262166405 0.10989010989010989 0.3076923076923077
0.21821036106750394 0.3956043956043956 0.1726844583987441 0.21350078492935637
MOTIF metacluster_1pattern_10
letter-probability matrix: alength= 4 w= 10 E= 0
0.24740484429065743 0.18339100346020762 0.21972318339100347 0.3494809688581315
0.27854671280276816 0.1643598615916955 0.2560553633217993 0.30103806228373703
0.2041522491349481 0.15397923875432526 0.39273356401384085 0.2491349480968858
0.38408304498269896 0.28027681660899656 0.11418685121107267 0.22145328719723184
0.42560553633217996 0.2577854671280277 0.04498269896193772 0.27162629757785467
0.5155709342560554 0.06228373702422145 0.1643598615916955 0.2577854671280277
0.01384083044982699 0.9307958477508651 0.010380622837370242 0.04498269896193772
0.9653979238754326 0.0034602076124567475 0.012110726643598616 0.01903114186851211
0.01730103806228374 0.9273356401384083 0.02422145328719723 0.031141868512110725
0.2681660899653979 0.11245674740484429 0.07093425605536333 0.5484429065743944
MOTIF metacluster_1pattern_11
letter-probability matrix: alength= 4 w= 10 E= 0
0.2796116504854369 0.16310679611650486 0.170873786407767 0.3864077669902913
0.258252427184466 0.1553398058252427 0.36893203883495146 0.2174757281553398
0.5320388349514563 0.062135922330097085 0.26796116504854367 0.1378640776699029
0.005825242718446602 0.9844660194174757 0.0 0.009708737864077669
0.05436893203883495 0.005825242718446602 0.9242718446601942 0.015533980582524271
0.20776699029126214 0.1145631067961165 0.036893203883495145 0.6407766990291263
0.09320388349514563 0.5728155339805825 0.1145631067961165 0.21941747572815534
0.566990291262136 0.031067961165048542 0.18058252427184465 0.22135922330097088
0.0970873786407767 0.6796116504854369 0.06796116504854369 0.1553398058252427
0.29320388349514565 0.11650485436893204 0.34757281553398056 0.24271844660194175
MOTIF metacluster_1pattern_12
letter-probability matrix: alength= 4 w= 10 E= 0
0.5118577075098815 0.12648221343873517 0.14031620553359683 0.22134387351778656
0.424901185770751 0.31225296442687744 0.11462450592885376 0.1482213438735178
0.7351778656126482 0.09683794466403162 0.04743083003952569 0.12055335968379446
0.650197628458498 0.009881422924901186 0.25296442687747034 0.08695652173913043
0.015810276679841896 0.9367588932806324 0.011857707509881422 0.03557312252964427
0.9347826086956522 0.021739130434782608 0.015810276679841896 0.02766798418972332
0.9169960474308301 0.023715415019762844 0.03557312252964427 0.023715415019762844
0.06521739130434782 0.857707509881423 0.03162055335968379 0.045454545454545456
0.8695652173913043 0.04743083003952569 0.015810276679841896 0.06719367588932806
0.6205533596837944 0.1541501976284585 0.1482213438735178 0.07707509881422925
MOTIF metacluster_1pattern_13
letter-probability matrix: alength= 4 w= 10 E= 0
0.17355371900826447 0.38636363636363635 0.1446280991735537 0.29545454545454547
0.5764462809917356 0.12190082644628099 0.05785123966942149 0.24380165289256198
0.024793388429752067 0.010330578512396695 0.9462809917355371 0.01859504132231405
0.15495867768595042 0.34917355371900827 0.03512396694214876 0.4607438016528926
0.03305785123966942 0.01859504132231405 0.9214876033057852 0.026859504132231406
0.21487603305785125 0.5247933884297521 0.08264462809917356 0.17768595041322313
0.2706611570247934 0.17148760330578514 0.15702479338842976 0.40082644628099173
0.08884297520661157 0.03305785123966942 0.8161157024793388 0.06198347107438017
0.128099173553719 0.5826446280991735 0.06611570247933884 0.2231404958677686
0.24380165289256198 0.1384297520661157 0.4214876033057851 0.1962809917355372
MOTIF metacluster_1pattern_14
letter-probability matrix: alength= 4 w= 10 E= 0
0.6293859649122807 0.11403508771929824 0.1162280701754386 0.14035087719298245
0.3267543859649123 0.18640350877192982 0.3399122807017544 0.14692982456140352
0.041666666666666664 0.9144736842105263 0.0043859649122807015 0.039473684210526314
0.8925438596491229 0.02412280701754386 0.05701754385964912 0.02631578947368421
0.16666666666666666 0.22149122807017543 0.35526315789473684 0.2565789473684211
0.27631578947368424 0.30043859649122806 0.11842105263157894 0.3048245614035088
0.02412280701754386 0.06578947368421052 0.02850877192982456 0.881578947368421
0.015350877192982455 0.008771929824561403 0.9649122807017544 0.010964912280701754
0.11842105263157894 0.11403508771929824 0.05482456140350877 0.7127192982456141
0.21271929824561403 0.06359649122807018 0.20614035087719298 0.5175438596491229
MOTIF metacluster_1pattern_15
letter-probability matrix: alength= 4 w= 10 E= 0
0.6554054054054054 0.10585585585585586 0.0990990990990991 0.13963963963963963
0.47297297297297297 0.15315315315315314 0.26576576576576577 0.10810810810810811
0.0990990990990991 0.7387387387387387 0.036036036036036036 0.12612612612612611
0.9346846846846847 0.009009009009009009 0.024774774774774775 0.03153153153153153
0.04054054054054054 0.05630630630630631 0.831081081081081 0.07207207207207207
0.06981981981981981 0.7905405405405406 0.018018018018018018 0.12162162162162163
0.509009009009009 0.08783783783783784 0.3310810810810811 0.07207207207207207
0.19144144144144143 0.240990990990991 0.4797297297297297 0.08783783783783784
0.11936936936936937 0.12387387387387387 0.0518018018018018 0.704954954954955
0.25 0.0990990990990991 0.39864864864864863 0.25225225225225223
MOTIF metacluster_1pattern_16
letter-probability matrix: alength= 4 w= 10 E= 0
0.18620689655172415 0.31494252873563217 0.12643678160919541 0.3724137931034483
0.28735632183908044 0.17471264367816092 0.35402298850574715 0.1839080459770115
0.1471264367816092 0.3724137931034483 0.04367816091954023 0.4367816091954023
0.5172413793103449 0.08505747126436781 0.15632183908045977 0.2413793103448276
0.08735632183908046 0.767816091954023 0.009195402298850575 0.135632183908046
0.7931034482758621 0.02528735632183908 0.08505747126436781 0.09655172413793103
0.004597701149425287 0.9632183908045977 0.011494252873563218 0.020689655172413793
0.9103448275862069 0.013793103448275862 0.05517241379310345 0.020689655172413793
0.03908045977011494 0.8528735632183908 0.034482758620689655 0.0735632183908046
0.4367816091954023 0.12183908045977011 0.12873563218390804 0.31264367816091954
MOTIF metacluster_1pattern_17
letter-probability matrix: alength= 4 w= 10 E= 0
0.4413265306122449 0.11734693877551021 0.24489795918367346 0.19642857142857142
0.29336734693877553 0.33163265306122447 0.14285714285714285 0.23214285714285715
0.2729591836734694 0.27040816326530615 0.1913265306122449 0.2653061224489796
0.28061224489795916 0.14540816326530612 0.09183673469387756 0.48214285714285715
0.030612244897959183 0.01020408163265306 0.9209183673469388 0.03826530612244898
0.012755102040816327 0.9438775510204082 0.030612244897959183 0.012755102040816327
0.05102040816326531 0.015306122448979591 0.030612244897959183 0.9030612244897959
0.11479591836734694 0.058673469387755105 0.6020408163265306 0.22448979591836735
0.04336734693877551 0.058673469387755105 0.02295918367346939 0.875
0.11989795918367346 0.05612244897959184 0.15816326530612246 0.6658163265306123
MOTIF metacluster_1pattern_18
letter-probability matrix: alength= 4 w= 10 E= 0
0.1887905604719764 0.16519174041297935 0.11799410029498525 0.528023598820059
0.14749262536873156 0.08849557522123894 0.16519174041297935 0.5988200589970502
0.39823008849557523 0.07964601769911504 0.13864306784660768 0.3834808259587021
0.5221238938053098 0.07669616519174041 0.16519174041297935 0.2359882005899705
0.7463126843657817 0.07079646017699115 0.10619469026548672 0.07669616519174041
0.9056047197640118 0.032448377581120944 0.017699115044247787 0.04424778761061947
0.7581120943952803 0.04424778761061947 0.05604719764011799 0.1415929203539823
0.11209439528023599 0.4336283185840708 0.06784660766961652 0.3864306784660767
0.5309734513274337 0.13569321533923304 0.09734513274336283 0.2359882005899705
0.3008849557522124 0.2182890855457227 0.2359882005899705 0.2448377581120944
MOTIF metacluster_1pattern_19
letter-probability matrix: alength= 4 w= 10 E= 0
0.34124629080118696 0.20474777448071216 0.1543026706231454 0.2997032640949555
0.56973293768546 0.142433234421365 0.1543026706231454 0.13353115727002968
0.06528189910979229 0.011869436201780416 0.9020771513353115 0.020771513353115726
0.011869436201780416 0.973293768545994 0.0 0.01483679525222552
0.050445103857566766 0.01483679525222552 0.9228486646884273 0.011869436201780416
0.2789317507418398 0.39762611275964393 0.04451038575667656 0.2789317507418398
0.24629080118694363 0.2433234421364985 0.1394658753709199 0.37091988130563797
0.3649851632047478 0.12462908011869436 0.20474777448071216 0.3056379821958457
0.27002967359050445 0.34124629080118696 0.19881305637982197 0.18991097922848665
0.23738872403560832 0.18991097922848665 0.2522255192878338 0.32047477744807124
MOTIF metacluster_1pattern_20
letter-probability matrix: alength= 4 w= 10 E= 0
0.2857142857142857 0.19940476190476192 0.23511904761904762 0.27976190476190477
0.44642857142857145 0.19047619047619047 0.10416666666666667 0.25892857142857145
0.13392857142857142 0.05952380952380952 0.6190476190476191 0.1875
0.008928571428571428 0.9613095238095238 0.005952380952380952 0.023809523809523808
0.03869047619047619 0.017857142857142856 0.9077380952380952 0.03571428571428571
0.5267857142857143 0.2648809523809524 0.08035714285714286 0.12797619047619047
0.5297619047619048 0.16071428571428573 0.13988095238095238 0.16964285714285715
0.23214285714285715 0.020833333333333332 0.5654761904761905 0.18154761904761904
0.01488095238095238 0.9523809523809523 0.005952380952380952 0.026785714285714284
0.31845238095238093 0.050595238095238096 0.44642857142857145 0.18452380952380953
MOTIF metacluster_1pattern_21
letter-probability matrix: alength= 4 w= 10 E= 0
0.3506944444444444 0.13194444444444445 0.14930555555555555 0.3680555555555556
0.6770833333333334 0.052083333333333336 0.1284722222222222 0.1423611111111111
0.8541666666666666 0.041666666666666664 0.024305555555555556 0.0798611111111111
0.5902777777777778 0.06597222222222222 0.09375 0.25
0.2361111111111111 0.1423611111111111 0.059027777777777776 0.5625
0.59375 0.09027777777777778 0.017361111111111112 0.2986111111111111
0.7152777777777778 0.09375 0.09722222222222222 0.09375
0.1388888888888889 0.5555555555555556 0.0798611111111111 0.22569444444444445
0.375 0.2881944444444444 0.08333333333333333 0.2534722222222222
0.3194444444444444 0.12152777777777778 0.40625 0.1527777777777778
MOTIF metacluster_1pattern_22
letter-probability matrix: alength= 4 w= 10 E= 0
0.751004016064257 0.05220883534136546 0.09236947791164658 0.10441767068273092
0.26907630522088355 0.3092369477911647 0.19678714859437751 0.2248995983935743
0.01606425702811245 0.9477911646586346 0.01606425702811245 0.020080321285140562
0.751004016064257 0.04819277108433735 0.14457831325301204 0.05622489959839357
0.01606425702811245 0.008032128514056224 0.963855421686747 0.012048192771084338
0.040160642570281124 0.7228915662650602 0.12449799196787148 0.11244979919678715
0.040160642570281124 0.040160642570281124 0.008032128514056224 0.9116465863453815
0.21285140562248997 0.3453815261044177 0.0642570281124498 0.37751004016064255
0.07630522088353414 0.04417670682730924 0.07630522088353414 0.8032128514056225
0.17269076305220885 0.08433734939759036 0.3654618473895582 0.37751004016064255
MOTIF metacluster_1pattern_23
letter-probability matrix: alength= 4 w= 10 E= 0
0.27586206896551724 0.21182266009852216 0.059113300492610835 0.45320197044334976
0.04926108374384237 0.014778325123152709 0.9014778325123153 0.034482758620689655
0.0 0.9901477832512315 0.0 0.009852216748768473
0.6157635467980296 0.0 0.04433497536945813 0.3399014778325123
0.019704433497536946 0.9211822660098522 0.014778325123152709 0.04433497536945813
0.16748768472906403 0.04926108374384237 0.054187192118226604 0.729064039408867
0.2512315270935961 0.24630541871921183 0.14285714285714285 0.35960591133004927
0.2019704433497537 0.07881773399014778 0.5320197044334976 0.18719211822660098
0.13793103448275862 0.3842364532019704 0.12315270935960591 0.35467980295566504
0.3448275862068966 0.11822660098522167 0.20689655172413793 0.33004926108374383
MOTIF metacluster_1pattern_24
letter-probability matrix: alength= 4 w= 10 E= 0
0.23529411764705882 0.20588235294117646 0.2426470588235294 0.3161764705882353
0.3382352941176471 0.14705882352941177 0.27941176470588236 0.23529411764705882
0.5367647058823529 0.058823529411764705 0.19117647058823528 0.21323529411764705
0.7058823529411765 0.07352941176470588 0.10294117647058823 0.11764705882352941
0.7132352941176471 0.08823529411764706 0.051470588235294115 0.14705882352941177
0.7794117647058824 0.058823529411764705 0.0 0.16176470588235295
0.8602941176470589 0.04411764705882353 0.0661764705882353 0.029411764705882353
0.022058823529411766 0.25735294117647056 0.04411764705882353 0.6764705882352942
0.9852941176470589 0.007352941176470588 0.0 0.007352941176470588
0.11029411764705882 0.5735294117647058 0.16176470588235295 0.15441176470588236
MOTIF metacluster_1pattern_25
letter-probability matrix: alength= 4 w= 10 E= 0
0.40476190476190477 0.0873015873015873 0.1984126984126984 0.30952380952380953
0.4365079365079365 0.05555555555555555 0.3968253968253968 0.1111111111111111
0.15873015873015872 0.007936507936507936 0.7777777777777778 0.05555555555555555
0.015873015873015872 0.9603174603174603 0.0 0.023809523809523808
0.0 0.0 0.9920634920634921 0.007936507936507936
0.1984126984126984 0.4523809523809524 0.14285714285714285 0.20634920634920634
0.23809523809523808 0.15079365079365079 0.05555555555555555 0.5555555555555556
0.023809523809523808 0.015873015873015872 0.9365079365079365 0.023809523809523808
0.25396825396825395 0.4603174603174603 0.031746031746031744 0.25396825396825395
0.42063492063492064 0.047619047619047616 0.25396825396825395 0.2777777777777778
MOTIF metacluster_1pattern_26
letter-probability matrix: alength= 4 w= 10 E= 0
0.21666666666666667 0.21666666666666667 0.1 0.4666666666666667
0.43333333333333335 0.1 0.06666666666666667 0.4
0.65 0.05 0.11666666666666667 0.18333333333333332
0.11666666666666667 0.11666666666666667 0.1 0.6666666666666666
0.016666666666666666 0.9833333333333333 0.0 0.0
0.3 0.2833333333333333 0.016666666666666666 0.4
0.9833333333333333 0.0 0.016666666666666666 0.0
0.03333333333333333 0.0 0.0 0.9666666666666667
0.85 0.016666666666666666 0.016666666666666666 0.11666666666666667
0.18333333333333332 0.08333333333333333 0.3333333333333333 0.4
MOTIF metacluster_2pattern_0
letter-probability matrix: alength= 4 w= 10 E= 0
0.24811772758384668 0.3423454255076432 0.24412502851927903 0.1654118183892311
0.41763632215377594 0.3082363677846224 0.18879762719598447 0.08532968286561715
0.810631987223363 0.0485968514715948 0.053159936116814965 0.08761122518822724
0.06319872233629933 0.014944102213096054 0.8705224731918777 0.0513347022587269
0.009696554871092859 0.01574264202600958 0.9706821811544604 0.0038786219484371436
0.8623089208304814 0.033994980606890254 0.06616472735569245 0.037531371206935886
0.1455624001825234 0.33070955966233173 0.1431667807437828 0.3805612594113621
0.36926762491444215 0.17522245037645448 0.28736025553274014 0.16814966917636323
0.2806297056810404 0.26283367556468173 0.1275382158339037 0.3289984029203742
0.2265571526351814 0.24423910563540954 0.25279488934519734 0.2764088523842117
MOTIF metacluster_2pattern_1
letter-probability matrix: alength= 4 w= 10 E= 0
0.28185554903112153 0.271873165002936 0.18438050499119202 0.26189078097475044
0.2853787433940106 0.3147386964180857 0.25484439224897243 0.1450381679389313
0.4122137404580153 0.12448620082207869 0.30710510863182616 0.15619495008807985
0.3059307105108632 0.12272460364063417 0.22313564298297123 0.3482090428655314
0.012331180270111567 0.004697592483852026 0.9588960657662948 0.024075161479741633
0.007046388725778039 0.022900763358778626 0.9600704638872578 0.009982384028185555
0.4362889019377569 0.24544920728126834 0.178508514386377 0.13975337639459776
0.05813270698766882 0.8943041691133294 0.023487962419260128 0.024075161479741633
0.7821491485613623 0.06165590135055784 0.10158543746330007 0.0546095126247798
0.3217850851438638 0.24603640634174986 0.1444509688784498 0.28772753963593656
MOTIF metacluster_2pattern_2
letter-probability matrix: alength= 4 w= 10 E= 0
0.12138728323699421 0.06606110652353427 0.1147811725846408 0.6977704376548307
0.016515276630883566 0.02559867877786953 0.930635838150289 0.027250206440957887
0.26837324525185796 0.34021469859620146 0.3096614368290669 0.08175061932287365
0.028075970272502065 0.9413707679603633 0.018166804293971925 0.012386457473162676
0.9413707679603633 0.021469859620148638 0.018992568125516102 0.018166804293971925
0.2336911643270025 0.3707679603633361 0.15524360033030554 0.2402972749793559
0.22708505367464904 0.20313790255986788 0.3179190751445087 0.2518579686209744
0.23286540049545829 0.28736581337737405 0.28488852188274155 0.1948802642444261
0.2972749793559042 0.3129644921552436 0.2023121387283237 0.1874483897605285
0.2180016515276631 0.40627580511973577 0.1915772089182494 0.18414533443435177
MOTIF metacluster_2pattern_3
letter-probability matrix: alength= 4 w= 10 E= 0
0.3394495412844037 0.26238532110091745 0.16605504587155964 0.23211009174311928
0.5146788990825688 0.24587155963302754 0.14403669724770643 0.09541284403669725
0.8504587155963302 0.05779816513761468 0.07522935779816514 0.01651376146788991
0.8981651376146789 0.027522935779816515 0.023853211009174313 0.05045871559633028
0.03394495412844037 0.009174311926605505 0.8899082568807339 0.06697247706422019
0.013761467889908258 0.0027522935779816515 0.9678899082568807 0.015596330275229359
0.026605504587155965 0.25871559633027524 0.501834862385321 0.21284403669724772
0.12844036697247707 0.13119266055045872 0.3311926605504587 0.4091743119266055
0.25045871559633026 0.20458715596330276 0.3146788990825688 0.23027522935779818
0.3165137614678899 0.22844036697247708 0.14770642201834863 0.3073394495412844
MOTIF metacluster_2pattern_4
letter-probability matrix: alength= 4 w= 10 E= 0
0.3226788432267884 0.2770167427701674 0.1613394216133942 0.2389649923896499
0.4840182648401826 0.2389649923896499 0.1491628614916286 0.1278538812785388
0.7488584474885844 0.0806697108066971 0.1141552511415525 0.0563165905631659
0.8569254185692542 0.0395738203957382 0.060882800608828 0.0426179604261796
0.6560121765601218 0.0410958904109589 0.1324200913242009 0.1704718417047184
0.9101978691019786 0.015220700152207 0.0471841704718417 0.0273972602739726
0.0289193302891933 0.0624048706240487 0.0182648401826484 0.8904109589041096
0.0882800608828006 0.1445966514459665 0.0471841704718417 0.7199391171993912
0.2526636225266362 0.0989345509893455 0.167427701674277 0.4809741248097412
0.319634703196347 0.0989345509893455 0.2313546423135464 0.350076103500761
MOTIF metacluster_2pattern_5
letter-probability matrix: alength= 4 w= 10 E= 0
0.7621527777777778 0.1388888888888889 0.03298611111111111 0.06597222222222222
0.8420138888888888 0.07291666666666667 0.03298611111111111 0.052083333333333336
0.9340277777777778 0.027777777777777776 0.026041666666666668 0.012152777777777778
0.9253472222222222 0.024305555555555556 0.03125 0.019097222222222224
0.9357638888888888 0.017361111111111112 0.013888888888888888 0.03298611111111111
0.8819444444444444 0.026041666666666668 0.0625 0.029513888888888888
0.7100694444444444 0.0954861111111111 0.0954861111111111 0.09895833333333333
0.5954861111111112 0.07465277777777778 0.2482638888888889 0.08159722222222222
0.4548611111111111 0.1892361111111111 0.125 0.2309027777777778
0.4756944444444444 0.16145833333333334 0.18229166666666666 0.18055555555555555
MOTIF metacluster_2pattern_6
letter-probability matrix: alength= 4 w= 10 E= 0
0.47680890538033394 0.2189239332096475 0.16883116883116883 0.13543599257884972
0.647495361781076 0.16697588126159554 0.08163265306122448 0.1038961038961039
0.9072356215213359 0.027829313543599257 0.03339517625231911 0.03153988868274583
0.9239332096474954 0.012987012987012988 0.02411873840445269 0.03896103896103896
0.8682745825602969 0.0074211502782931356 0.05380333951762523 0.07050092764378478
0.7866419294990723 0.025974025974025976 0.09276437847866419 0.09461966604823747
0.12430426716141002 0.04452690166975881 0.16883116883116883 0.6623376623376623
0.0055658627087198514 0.0018552875695732839 0.9647495361781077 0.027829313543599257
0.2820037105751391 0.18552875695732837 0.3580705009276438 0.17439703153988867
0.2653061224489796 0.2857142857142857 0.22263450834879406 0.22634508348794063
MOTIF metacluster_2pattern_7
letter-probability matrix: alength= 4 w= 10 E= 0
0.17787418655097614 0.10845986984815618 0.21258134490238612 0.5010845986984815
0.04121475054229935 0.05856832971800434 0.841648590021692 0.05856832971800434
0.31670281995661603 0.2885032537960954 0.28199566160520606 0.11279826464208242
0.01735357917570499 0.9392624728850325 0.015184381778741865 0.028199566160520606
0.8633405639913232 0.0737527114967462 0.015184381778741865 0.04772234273318872
0.18872017353579176 0.3232104121475054 0.3492407809110629 0.13882863340563992
0.06073752711496746 0.7874186550976139 0.06724511930585683 0.08459869848156182
0.0368763557483731 0.9088937093275488 0.02386117136659436 0.03036876355748373
0.5856832971800434 0.1843817787418655 0.08459869848156182 0.14533622559652928
0.2386117136659436 0.3470715835140998 0.1822125813449024 0.23210412147505424
MOTIF metacluster_2pattern_8
letter-probability matrix: alength= 4 w= 10 E= 0
0.18036529680365296 0.5296803652968036 0.10730593607305935 0.182648401826484
0.5570776255707762 0.2420091324200913 0.08447488584474885 0.11643835616438356
0.865296803652968 0.05707762557077625 0.03424657534246575 0.04337899543378995
0.9292237442922374 0.0228310502283105 0.0228310502283105 0.02511415525114155
0.8470319634703196 0.03424657534246575 0.04337899543378995 0.07534246575342465
0.6598173515981736 0.0410958904109589 0.22146118721461186 0.0776255707762557
0.1598173515981735 0.1643835616438356 0.0639269406392694 0.6118721461187214
0.0684931506849315 0.0958904109589041 0.684931506849315 0.1506849315068493
0.1963470319634703 0.4246575342465753 0.1004566210045662 0.2785388127853881
0.3105022831050228 0.13926940639269406 0.23059360730593606 0.319634703196347
MOTIF metacluster_2pattern_9
letter-probability matrix: alength= 4 w= 10 E= 0
0.3865336658354115 0.17206982543640897 0.12718204488778054 0.314214463840399
0.44139650872817954 0.20448877805486285 0.14463840399002495 0.20947630922693267
0.8528678304239401 0.029925187032418952 0.06483790523690773 0.05236907730673317
0.9650872817955112 0.0 0.02493765586034913 0.00997506234413965
0.8603491271820449 0.00997506234413965 0.032418952618453865 0.09725685785536159
0.24438902743142144 0.00997506234413965 0.6384039900249376 0.10723192019950124
0.07481296758104738 0.06234413965087282 0.04738154613466334 0.8154613466334164
0.0399002493765586 0.05486284289276808 0.04239401496259352 0.8628428927680798
0.12718204488778054 0.09725685785536159 0.47381546134663344 0.30174563591022446
0.26683291770573564 0.16708229426433915 0.2593516209476309 0.30673316708229426
MOTIF metacluster_2pattern_10
letter-probability matrix: alength= 4 w= 10 E= 0
0.21515151515151515 0.3575757575757576 0.12727272727272726 0.3
0.4727272727272727 0.17272727272727273 0.11515151515151516 0.23939393939393938
0.8363636363636363 0.05757575757575758 0.048484848484848485 0.05757575757575758
0.9303030303030303 0.006060606060606061 0.051515151515151514 0.012121212121212121
0.8545454545454545 0.03333333333333333 0.06363636363636363 0.048484848484848485
0.5181818181818182 0.00909090909090909 0.4090909090909091 0.06363636363636363
0.2878787878787879 0.09696969696969697 0.07272727272727272 0.5424242424242425
0.509090909090909 0.1 0.23636363636363636 0.15454545454545454
0.19393939393939394 0.0696969696969697 0.06363636363636363 0.6727272727272727
0.14242424242424243 0.10303030303030303 0.0696969696969697 0.6848484848484848
MOTIF metacluster_2pattern_11
letter-probability matrix: alength= 4 w= 10 E= 0
0.17252396166134185 0.5559105431309904 0.1757188498402556 0.09584664536741214
0.6485623003194888 0.18210862619808307 0.07028753993610223 0.09904153354632587
0.16932907348242812 0.08306709265175719 0.06070287539936102 0.6869009584664537
0.6485623003194888 0.07028753993610223 0.07028753993610223 0.2108626198083067
0.9361022364217252 0.003194888178913738 0.022364217252396165 0.038338658146964855
0.9552715654952076 0.003194888178913738 0.01597444089456869 0.025559105431309903
0.03514376996805112 0.04153354632587859 0.04153354632587859 0.8817891373801917
0.16613418530351437 0.10543130990415335 0.4249201277955272 0.3035143769968051
0.2523961661341853 0.19488817891373802 0.11182108626198083 0.44089456869009586
0.19169329073482427 0.14696485623003194 0.2364217252396166 0.4249201277955272
MOTIF metacluster_2pattern_12
letter-probability matrix: alength= 4 w= 10 E= 0
0.4775641025641026 0.14423076923076922 0.04807692307692308 0.3301282051282051
0.028846153846153848 0.041666666666666664 0.022435897435897436 0.907051282051282
0.3333333333333333 0.10576923076923077 0.0641025641025641 0.4967948717948718
0.9294871794871795 0.01282051282051282 0.035256410256410256 0.022435897435897436
0.967948717948718 0.003205128205128205 0.01282051282051282 0.016025641025641024
0.6089743589743589 0.02564102564102564 0.1987179487179487 0.16666666666666666
0.11858974358974358 0.11538461538461539 0.08333333333333333 0.6826923076923077
0.17307692307692307 0.08974358974358974 0.375 0.36217948717948717
0.1955128205128205 0.22435897435897437 0.1762820512820513 0.40384615384615385
0.30128205128205127 0.2532051282051282 0.13782051282051283 0.3076923076923077
MOTIF metacluster_2pattern_13
letter-probability matrix: alength= 4 w= 10 E= 0
0.10679611650485436 0.0744336569579288 0.1650485436893204 0.6537216828478964
0.022653721682847898 0.009708737864077669 0.941747572815534 0.025889967637540454
0.4110032362459547 0.18446601941747573 0.2588996763754045 0.14563106796116504
0.019417475728155338 0.9644012944983819 0.009708737864077669 0.006472491909385114
0.8932038834951457 0.04854368932038835 0.016181229773462782 0.042071197411003236
0.3818770226537217 0.11974110032362459 0.23948220064724918 0.2588996763754045
0.16828478964401294 0.5501618122977346 0.045307443365695796 0.23624595469255663
0.3365695792880259 0.09061488673139159 0.07766990291262135 0.49514563106796117
0.038834951456310676 0.032362459546925564 0.032362459546925564 0.8964401294498382
0.10355987055016182 0.21359223300970873 0.1715210355987055 0.511326860841424
MOTIF metacluster_2pattern_14
letter-probability matrix: alength= 4 w= 10 E= 0
0.17123287671232876 0.2465753424657534 0.1917808219178082 0.3904109589041096
0.010273972602739725 0.06164383561643835 0.9143835616438356 0.0136986301369863
0.547945205479452 0.2054794520547945 0.21232876712328766 0.03424657534246575
0.003424657534246575 0.9863013698630136 0.003424657534246575 0.00684931506849315
0.934931506849315 0.017123287671232876 0.010273972602739725 0.03767123287671233
0.03767123287671233 0.0547945205479452 0.03424657534246575 0.8732876712328768
0.1095890410958904 0.07876712328767123 0.07191780821917808 0.7397260273972602
0.2465753424657534 0.17123287671232876 0.20205479452054795 0.3801369863013699
0.4041095890410959 0.136986301369863 0.1267123287671233 0.3321917808219178
0.2636986301369863 0.23972602739726026 0.23972602739726026 0.2568493150684932
MOTIF metacluster_2pattern_15
letter-probability matrix: alength= 4 w= 10 E= 0
0.20146520146520147 0.45787545787545786 0.11355311355311355 0.2271062271062271
0.304029304029304 0.30036630036630035 0.12087912087912088 0.27472527472527475
0.8461538461538461 0.06593406593406594 0.02197802197802198 0.06593406593406594
0.978021978021978 0.003663003663003663 0.007326007326007326 0.01098901098901099
0.8351648351648352 0.018315018315018316 0.06227106227106227 0.08424908424908426
0.01098901098901099 0.09157509157509157 0.014652014652014652 0.8827838827838828
0.03663003663003663 0.05860805860805861 0.05128205128205128 0.8534798534798534
0.21245421245421245 0.03663003663003663 0.3076923076923077 0.4432234432234432
0.3443223443223443 0.2454212454212454 0.18315018315018314 0.2271062271062271
0.2967032967032967 0.13186813186813187 0.20146520146520147 0.36996336996337
MOTIF metacluster_2pattern_16
letter-probability matrix: alength= 4 w= 10 E= 0
0.1377551020408163 0.061224489795918366 0.17857142857142858 0.6224489795918368
0.00510204081632653 0.030612244897959183 0.9438775510204082 0.02040816326530612
0.20918367346938777 0.5714285714285714 0.17346938775510204 0.04591836734693878
0.025510204081632654 0.9438775510204082 0.02040816326530612 0.01020408163265306
0.9132653061224489 0.030612244897959183 0.04591836734693878 0.01020408163265306
0.025510204081632654 0.8571428571428571 0.03571428571428571 0.08163265306122448
0.20408163265306123 0.1326530612244898 0.03571428571428571 0.6275510204081632
0.02040816326530612 0.04591836734693878 0.030612244897959183 0.9030612244897959
0.14795918367346939 0.11734693877551021 0.2602040816326531 0.4744897959183674
0.2193877551020408 0.41836734693877553 0.18877551020408162 0.17346938775510204
MOTIF metacluster_2pattern_17
letter-probability matrix: alength= 4 w= 10 E= 0
0.7581699346405228 0.12418300653594772 0.058823529411764705 0.058823529411764705
0.9411764705882353 0.013071895424836602 0.0196078431372549 0.026143790849673203
0.7450980392156863 0.0457516339869281 0.1503267973856209 0.058823529411764705
0.12418300653594772 0.0196078431372549 0.39215686274509803 0.46405228758169936
0.0 0.006535947712418301 0.9934640522875817 0.0
0.006535947712418301 0.032679738562091505 0.9477124183006536 0.013071895424836602
0.5424836601307189 0.0915032679738562 0.3333333333333333 0.032679738562091505
0.20261437908496732 0.16339869281045752 0.19607843137254902 0.43790849673202614
0.3006535947712418 0.11764705882352941 0.35947712418300654 0.2222222222222222
0.22875816993464052 0.2222222222222222 0.27450980392156865 0.27450980392156865
MOTIF metacluster_2pattern_18
letter-probability matrix: alength= 4 w= 10 E= 0
0.3790322580645161 0.23387096774193547 0.12903225806451613 0.25806451612903225
0.25806451612903225 0.532258064516129 0.08064516129032258 0.12903225806451613
0.6935483870967742 0.08064516129032258 0.1693548387096774 0.056451612903225805
0.967741935483871 0.0 0.03225806451612903 0.0
0.45161290322580644 0.0967741935483871 0.008064516129032258 0.4435483870967742
0.0 0.0 1.0 0.0
0.8306451612903226 0.024193548387096774 0.08870967741935484 0.056451612903225805
0.008064516129032258 0.9758064516129032 0.0 0.016129032258064516
0.8145161290322581 0.08870967741935484 0.016129032258064516 0.08064516129032258
0.3467741935483871 0.20161290322580644 0.08064516129032258 0.3709677419354839
MOTIF metacluster_2pattern_19
letter-probability matrix: alength= 4 w= 10 E= 0
0.4230769230769231 0.14102564102564102 0.28205128205128205 0.15384615384615385
0.5256410256410257 0.16666666666666666 0.20512820512820512 0.10256410256410256
0.7692307692307693 0.01282051282051282 0.1794871794871795 0.038461538461538464
0.9358974358974359 0.0 0.038461538461538464 0.02564102564102564
0.01282051282051282 0.0 0.9871794871794872 0.0
0.0 0.0 1.0 0.0
0.8846153846153846 0.01282051282051282 0.01282051282051282 0.08974358974358974
1.0 0.0 0.0 0.0
0.5 0.23076923076923078 0.1794871794871795 0.08974358974358974
0.44871794871794873 0.20512820512820512 0.02564102564102564 0.32051282051282054
MOTIF metacluster_2pattern_20
letter-probability matrix: alength= 4 w= 10 E= 0
0.4418604651162791 0.13953488372093023 0.16279069767441862 0.2558139534883721
0.16279069767441862 0.37209302325581395 0.37209302325581395 0.09302325581395349
0.5813953488372093 0.16279069767441862 0.13953488372093023 0.11627906976744186
0.046511627906976744 0.8372093023255814 0.0 0.11627906976744186
0.8604651162790697 0.023255813953488372 0.06976744186046512 0.046511627906976744
0.16279069767441862 0.27906976744186046 0.2558139534883721 0.3023255813953488
0.23255813953488372 0.46511627906976744 0.13953488372093023 0.16279069767441862
0.2558139534883721 0.3023255813953488 0.13953488372093023 0.3023255813953488
0.27906976744186046 0.20930232558139536 0.32558139534883723 0.18604651162790697
0.11627906976744186 0.37209302325581395 0.09302325581395349 0.4186046511627907
MOTIF metacluster_3pattern_0
letter-probability matrix: alength= 4 w= 10 E= 0
0.37118695258230144 0.13500453035336757 0.19571126547870735 0.29809725158562367
0.35759589247961343 0.11960132890365449 0.2346723044397463 0.2881304741769858
0.17034128662035639 0.1869525823014195 0.17487163998791905 0.46783449109030506
0.021443672606463304 0.9241920869827847 0.016913319238900635 0.037450921171851406
0.02023557837511326 0.012080942313500454 0.9519782543038356 0.01570522500755059
0.48686197523406827 0.173663545756569 0.14225309574146783 0.1972213832678949
0.11114466928420416 0.11295681063122924 0.06463304137722742 0.7112654787073391
0.3705829054666264 0.19540924192086984 0.12503775294472969 0.3089700996677741
0.24373301117487164 0.2932648746602235 0.239806704922984 0.22319540924192088
0.22802778616732106 0.21745696164300815 0.3418906674720628 0.21262458471760798
MOTIF metacluster_3pattern_1
letter-probability matrix: alength= 4 w= 10 E= 0
0.37442218798151 0.14946070878274267 0.25115562403698 0.22496147919876733
0.29275808936825887 0.1802773497688752 0.20801232665639446 0.3189522342064715
0.2049306625577812 0.08320493066255778 0.15716486902927582 0.5546995377503852
0.17565485362095531 0.27889060092449924 0.25115562403698 0.2942989214175655
0.14175654853620956 0.23112480739599384 0.4252696456086287 0.20184899845916796
0.6209553158705701 0.07704160246533127 0.19568567026194145 0.10631741140215717
0.9568567026194145 0.015408320493066256 0.012326656394453005 0.015408320493066256
0.17719568567026195 0.24499229583975346 0.1864406779661017 0.3913713405238829
0.10939907550077041 0.06471494607087827 0.02465331278890601 0.8012326656394453
0.3405238828967643 0.22033898305084745 0.22342064714946072 0.21571648690292758
MOTIF metacluster_3pattern_2
letter-probability matrix: alength= 4 w= 10 E= 0
0.41451612903225804 0.13709677419354838 0.17258064516129032 0.27580645161290324
0.3467741935483871 0.13064516129032258 0.19193548387096773 0.33064516129032256
0.3580645161290323 0.2564516129032258 0.12419354838709677 0.26129032258064516
0.4838709677419355 0.12903225806451613 0.1064516129032258 0.2806451612903226
0.36774193548387096 0.13709677419354838 0.25483870967741934 0.2403225806451613
0.16774193548387098 0.07903225806451612 0.024193548387096774 0.7290322580645161
0.9806451612903225 0.0032258064516129032 0.004838709677419355 0.01129032258064516
0.043548387096774194 0.8693548387096774 0.03064516129032258 0.056451612903225805
0.2967741935483871 0.09193548387096774 0.08225806451612903 0.5290322580645161
0.3596774193548387 0.11935483870967742 0.23870967741935484 0.28225806451612906
MOTIF metacluster_3pattern_3
letter-probability matrix: alength= 4 w= 10 E= 0
0.33210332103321033 0.24354243542435425 0.19557195571955718 0.22878228782287824
0.6918819188191881 0.11254612546125461 0.03874538745387454 0.15682656826568267
0.46863468634686345 0.055350553505535055 0.34317343173431736 0.13284132841328414
0.00922509225092251 0.9723247232472325 0.0018450184501845018 0.016605166051660517
0.8450184501845018 0.02214022140221402 0.07380073800738007 0.05904059040590406
0.25276752767527677 0.2029520295202952 0.3376383763837638 0.2066420664206642
0.34870848708487084 0.16605166051660517 0.1900369003690037 0.2952029520295203
0.14575645756457564 0.12915129151291513 0.06826568265682657 0.6568265682656826
0.06826568265682657 0.012915129151291513 0.8542435424354243 0.06457564575645756
0.2177121771217712 0.15682656826568267 0.11992619926199262 0.5055350553505535
MOTIF metacluster_3pattern_4
letter-probability matrix: alength= 4 w= 10 E= 0
0.5420560747663551 0.14579439252336449 0.14018691588785046 0.17196261682242991
0.36822429906542054 0.23738317757009345 0.23177570093457944 0.16261682242990655
0.8504672897196262 0.024299065420560748 0.016822429906542057 0.10841121495327102
0.8149532710280374 0.029906542056074768 0.11401869158878504 0.041121495327102804
0.0691588785046729 0.7775700934579439 0.0616822429906542 0.09158878504672897
0.8018691588785046 0.0691588785046729 0.026168224299065422 0.102803738317757
0.914018691588785 0.03177570093457944 0.026168224299065422 0.028037383177570093
0.30280373831775703 0.40373831775700936 0.15514018691588785 0.1383177570093458
0.5158878504672897 0.08785046728971962 0.041121495327102804 0.35514018691588783
0.497196261682243 0.16635514018691588 0.21869158878504674 0.11775700934579439
MOTIF metacluster_3pattern_5
letter-probability matrix: alength= 4 w= 10 E= 0
0.3656565656565657 0.2222222222222222 0.20202020202020202 0.2101010101010101
0.7878787878787878 0.046464646464646465 0.04242424242424243 0.12323232323232323
0.21616161616161617 0.06868686868686869 0.6585858585858586 0.05656565656565657
0.006060606060606061 0.9777777777777777 0.0 0.01616161616161616
0.7535353535353535 0.028282828282828285 0.07272727272727272 0.14545454545454545
0.09494949494949495 0.10303030303030303 0.694949494949495 0.10707070707070707
0.22828282828282828 0.2222222222222222 0.05858585858585859 0.4909090909090909
0.24848484848484848 0.10303030303030303 0.5313131313131313 0.11717171717171718
0.22424242424242424 0.35353535353535354 0.19797979797979798 0.22424242424242424
0.2585858585858586 0.12525252525252525 0.25656565656565655 0.3595959595959596
MOTIF metacluster_3pattern_6
letter-probability matrix: alength= 4 w= 10 E= 0
0.4230769230769231 0.20445344129554655 0.18016194331983806 0.19230769230769232
0.771255060728745 0.05668016194331984 0.044534412955465584 0.12753036437246965
0.5020242914979757 0.16194331983805668 0.1720647773279352 0.16396761133603238
0.1417004048582996 0.7388663967611336 0.02834008097165992 0.09109311740890688
0.8623481781376519 0.030364372469635626 0.03643724696356275 0.0708502024291498
0.04251012145748988 0.022267206477732792 0.9048582995951417 0.030364372469635626
0.02834008097165992 0.9534412955465587 0.0020242914979757085 0.016194331983805668
0.340080971659919 0.11133603238866396 0.22267206477732793 0.3259109311740891
0.25101214574898784 0.2145748987854251 0.2854251012145749 0.24898785425101214
0.19838056680161945 0.15991902834008098 0.19838056680161945 0.4433198380566802
MOTIF metacluster_3pattern_7
letter-probability matrix: alength= 4 w= 10 E= 0
0.31069958847736623 0.2222222222222222 0.24074074074074073 0.22633744855967078
0.19135802469135801 0.08436213991769548 0.46502057613168724 0.25925925925925924
0.09876543209876543 0.8127572016460906 0.01440329218106996 0.07407407407407407
0.12551440329218108 0.026748971193415638 0.6481481481481481 0.19958847736625515
0.18106995884773663 0.29835390946502055 0.2654320987654321 0.2551440329218107
0.024691358024691357 0.9650205761316872 0.00205761316872428 0.00823045267489712
0.0102880658436214 0.00205761316872428 0.9835390946502057 0.00411522633744856
0.43004115226337447 0.2880658436213992 0.102880658436214 0.17901234567901234
0.1419753086419753 0.19547325102880658 0.07818930041152264 0.5843621399176955
0.2716049382716049 0.25102880658436216 0.16255144032921812 0.3148148148148148
MOTIF metacluster_3pattern_8
letter-probability matrix: alength= 4 w= 10 E= 0
0.4152542372881356 0.25 0.1292372881355932 0.2055084745762712
0.6377118644067796 0.09110169491525423 0.13559322033898305 0.13559322033898305
0.2457627118644068 0.2055084745762712 0.2521186440677966 0.2966101694915254
0.014830508474576272 0.9427966101694916 0.012711864406779662 0.029661016949152543
0.8580508474576272 0.014830508474576272 0.04449152542372881 0.0826271186440678
0.038135593220338986 0.029661016949152543 0.8919491525423728 0.04025423728813559
0.07838983050847458 0.7372881355932204 0.06567796610169492 0.11864406779661017
0.023305084745762712 0.05084745762711865 0.01694915254237288 0.9088983050847458
0.06991525423728813 0.046610169491525424 0.8220338983050848 0.0614406779661017
0.2733050847457627 0.2076271186440678 0.2669491525423729 0.2521186440677966
MOTIF metacluster_3pattern_9
letter-probability matrix: alength= 4 w= 10 E= 0
0.477124183006536 0.14814814814814814 0.18518518518518517 0.1895424836601307
0.37254901960784315 0.16993464052287582 0.20261437908496732 0.2549019607843137
0.4422657952069717 0.14161220043572983 0.06971677559912855 0.3464052287581699
0.6230936819172114 0.11982570806100218 0.11546840958605664 0.14161220043572983
0.3485838779956427 0.29193899782135074 0.14596949891067537 0.21350762527233116
0.3681917211328976 0.16775599128540306 0.08932461873638345 0.3747276688453159
0.9673202614379085 0.006535947712418301 0.006535947712418301 0.0196078431372549
0.49019607843137253 0.14161220043572983 0.1895424836601307 0.1786492374727669
0.06100217864923747 0.8082788671023965 0.0196078431372549 0.1111111111111111
0.6078431372549019 0.06100217864923747 0.26143790849673204 0.06971677559912855
MOTIF metacluster_3pattern_10
letter-probability matrix: alength= 4 w= 10 E= 0
0.29398663697104677 0.2583518930957684 0.21158129175946547 0.23608017817371937
0.35634743875278396 0.12694877505567928 0.2717149220489978 0.24498886414253898
0.10467706013363029 0.111358574610245 0.6971046770601337 0.08685968819599109
0.2583518930957684 0.18485523385300667 0.060133630289532294 0.49665924276169265
0.017817371937639197 0.015590200445434299 0.9487750556792873 0.017817371937639197
0.18040089086859687 0.07126948775055679 0.0066815144766146995 0.7416481069042317
0.0066815144766146995 0.0 0.9643652561247216 0.028953229398663696
0.5701559020044543 0.12694877505567928 0.035634743875278395 0.267260579064588
0.24944320712694878 0.14699331848552338 0.3518930957683742 0.2516703786191537
0.18930957683741648 0.2071269487750557 0.22717149220489977 0.37639198218262804
MOTIF metacluster_3pattern_11
letter-probability matrix: alength= 4 w= 10 E= 0
0.4202247191011236 0.20674157303370785 0.19550561797752808 0.17752808988764046
0.37303370786516854 0.1258426966292135 0.15730337078651685 0.3438202247191011
0.3595505617977528 0.21123595505617979 0.1393258426966292 0.2898876404494382
0.5191011235955056 0.038202247191011236 0.12134831460674157 0.32134831460674157
0.08314606741573034 0.7595505617977528 0.051685393258426963 0.10561797752808989
0.07191011235955057 0.1348314606741573 0.017977528089887642 0.7752808988764045
0.950561797752809 0.017977528089887642 0.01348314606741573 0.017977528089887642
0.3056179775280899 0.14831460674157304 0.23370786516853934 0.31235955056179776
0.33707865168539325 0.035955056179775284 0.0449438202247191 0.5820224719101124
0.251685393258427 0.2966292134831461 0.20898876404494382 0.24269662921348314
MOTIF metacluster_3pattern_12
letter-probability matrix: alength= 4 w= 10 E= 0
0.3816091954022989 0.14942528735632185 0.22758620689655173 0.2413793103448276
0.3264367816091954 0.1839080459770115 0.27816091954022987 0.21149425287356322
0.20229885057471264 0.271264367816092 0.1839080459770115 0.3425287356321839
0.5310344827586206 0.09425287356321839 0.17471264367816092 0.2
0.020689655172413793 0.009195402298850575 0.960919540229885 0.009195402298850575
0.08505747126436781 0.08505747126436781 0.022988505747126436 0.8068965517241379
0.04367816091954023 0.05517241379310345 0.864367816091954 0.0367816091954023
0.1425287356321839 0.11494252873563218 0.027586206896551724 0.7149425287356321
0.17011494252873563 0.022988505747126436 0.6091954022988506 0.19770114942528735
0.42758620689655175 0.10344827586206896 0.2827586206896552 0.18620689655172415
MOTIF metacluster_3pattern_13
letter-probability matrix: alength= 4 w= 10 E= 0
0.3780487804878049 0.1024390243902439 0.1951219512195122 0.32439024390243903
0.28536585365853656 0.11463414634146342 0.18536585365853658 0.4146341463414634
0.18536585365853658 0.14634146341463414 0.1073170731707317 0.5609756097560976
0.33902439024390246 0.1878048780487805 0.2926829268292683 0.18048780487804877
0.15121951219512195 0.12926829268292683 0.2048780487804878 0.5146341463414634
0.07317073170731707 0.02195121951219512 0.01707317073170732 0.8878048780487805
0.9146341463414634 0.007317073170731708 0.04390243902439024 0.03414634146341464
0.1073170731707317 0.0975609756097561 0.16585365853658537 0.6292682926829268
0.15609756097560976 0.03902439024390244 0.08292682926829269 0.7219512195121951
0.23658536585365852 0.06585365853658537 0.5048780487804878 0.1926829268292683
MOTIF metacluster_3pattern_14
letter-probability matrix: alength= 4 w= 10 E= 0
0.25203252032520324 0.1002710027100271 0.5094850948509485 0.13821138211382114
0.3035230352303523 0.26558265582655827 0.2005420054200542 0.23035230352303523
0.024390243902439025 0.14634146341463414 0.7452574525745257 0.08401084010840108
0.6287262872628726 0.11653116531165311 0.051490514905149054 0.2032520325203252
0.005420054200542005 0.0 0.991869918699187 0.0027100271002710027
0.8401084010840109 0.05420054200542006 0.01084010840108401 0.0948509485094851
0.26558265582655827 0.13279132791327913 0.5013550135501355 0.1002710027100271
0.08130081300813008 0.23306233062330622 0.2032520325203252 0.4823848238482385
0.21680216802168023 0.15447154471544716 0.43360433604336046 0.1951219512195122
0.3143631436314363 0.1842818428184282 0.3875338753387534 0.11382113821138211
MOTIF metacluster_3pattern_15
letter-probability matrix: alength= 4 w= 10 E= 0
0.28488372093023256 0.2180232558139535 0.21511627906976744 0.2819767441860465
0.5406976744186046 0.1511627906976744 0.14534883720930233 0.16279069767441862
0.046511627906976744 0.040697674418604654 0.7994186046511628 0.11337209302325581
0.8197674418604651 0.09593023255813954 0.03488372093023256 0.04941860465116279
0.023255813953488372 0.02616279069767442 0.9331395348837209 0.01744186046511628
0.14244186046511628 0.6715116279069767 0.046511627906976744 0.13953488372093023
0.06976744186046512 0.01744186046511628 0.8691860465116279 0.0436046511627907
0.29941860465116277 0.2616279069767442 0.1744186046511628 0.26453488372093026
0.19476744186046513 0.15406976744186046 0.3546511627906977 0.29651162790697677
0.32848837209302323 0.18023255813953487 0.29069767441860467 0.2005813953488372
MOTIF metacluster_3pattern_16
letter-probability matrix: alength= 4 w= 10 E= 0
0.3987341772151899 0.1360759493670886 0.30063291139240506 0.16455696202531644
0.33860759493670883 0.12974683544303797 0.36075949367088606 0.17088607594936708
0.14873417721518986 0.13291139240506328 0.5126582278481012 0.20569620253164558
0.7721518987341772 0.04430379746835443 0.08860759493670886 0.0949367088607595
0.00949367088607595 0.0 0.9841772151898734 0.006329113924050633
0.9018987341772152 0.015822784810126583 0.0031645569620253164 0.07911392405063292
0.02531645569620253 0.00949367088607595 0.9525316455696202 0.012658227848101266
0.17088607594936708 0.680379746835443 0.03164556962025317 0.11708860759493671
0.25316455696202533 0.1518987341772152 0.45569620253164556 0.13924050632911392
0.3259493670886076 0.11075949367088607 0.3987341772151899 0.16455696202531644
MOTIF metacluster_3pattern_17
letter-probability matrix: alength= 4 w= 10 E= 0
0.10069444444444445 0.03125 0.8020833333333334 0.06597222222222222
0.2881944444444444 0.2916666666666667 0.09722222222222222 0.3229166666666667
0.0625 0.0798611111111111 0.7152777777777778 0.1423611111111111
0.4826388888888889 0.10416666666666667 0.1423611111111111 0.2708333333333333
0.010416666666666666 0.03125 0.9479166666666666 0.010416666666666666
0.4305555555555556 0.15625 0.034722222222222224 0.3784722222222222
0.04861111111111111 0.020833333333333332 0.8715277777777778 0.059027777777777776
0.3159722222222222 0.3090277777777778 0.07291666666666667 0.3020833333333333
0.2013888888888889 0.05555555555555555 0.625 0.11805555555555555
0.3506944444444444 0.2013888888888889 0.22569444444444445 0.2222222222222222
MOTIF metacluster_3pattern_18
letter-probability matrix: alength= 4 w= 10 E= 0
0.35471698113207545 0.2830188679245283 0.1471698113207547 0.21509433962264152
0.7283018867924528 0.026415094339622643 0.1660377358490566 0.07924528301886792
0.1471698113207547 0.6452830188679245 0.09433962264150944 0.11320754716981132
0.03018867924528302 0.9056603773584906 0.026415094339622643 0.03773584905660377
0.8830188679245283 0.011320754716981131 0.08679245283018867 0.018867924528301886
0.03018867924528302 0.01509433962264151 0.9132075471698113 0.04150943396226415
0.5471698113207547 0.1320754716981132 0.01509433962264151 0.30566037735849055
0.10566037735849057 0.2188679245283019 0.17735849056603772 0.4981132075471698
0.12452830188679245 0.14339622641509434 0.5471698113207547 0.18490566037735848
0.19245283018867926 0.21509433962264152 0.26037735849056604 0.3320754716981132
MOTIF metacluster_3pattern_19
letter-probability matrix: alength= 4 w= 10 E= 0
0.26356589147286824 0.2441860465116279 0.18992248062015504 0.3023255813953488
0.3178294573643411 0.17054263565891473 0.28294573643410853 0.22868217054263565
0.6007751937984496 0.10465116279069768 0.11627906976744186 0.17829457364341086
0.5 0.08914728682170543 0.32170542635658916 0.08914728682170543
0.06976744186046512 0.11627906976744186 0.027131782945736434 0.7868217054263565
0.34108527131782945 0.10852713178294573 0.19767441860465115 0.35271317829457366
0.9573643410852714 0.011627906976744186 0.007751937984496124 0.023255813953488372
0.14728682170542637 0.31007751937984496 0.3798449612403101 0.16279069767441862
0.08914728682170543 0.08527131782945736 0.023255813953488372 0.8023255813953488
0.5271317829457365 0.13565891472868216 0.2131782945736434 0.12403100775193798
MOTIF metacluster_3pattern_20
letter-probability matrix: alength= 4 w= 10 E= 0
0.15953307392996108 0.17898832684824903 0.14785992217898833 0.5136186770428015
0.13618677042801555 0.1517509727626459 0.6108949416342413 0.10116731517509728
0.07003891050583658 0.11673151750972763 0.5719844357976653 0.24124513618677043
0.7821011673151751 0.08171206225680934 0.07782101167315175 0.058365758754863814
0.011673151750972763 0.011673151750972763 0.9610894941634242 0.01556420233463035
0.45136186770428016 0.11673151750972763 0.011673151750972763 0.42023346303501946
0.08171206225680934 0.011673151750972763 0.8482490272373541 0.058365758754863814
0.245136186770428 0.2723735408560311 0.2178988326848249 0.26459143968871596
0.4474708171206226 0.0933852140077821 0.22957198443579765 0.22957198443579765
0.20233463035019456 0.07003891050583658 0.5953307392996109 0.13229571984435798
MOTIF metacluster_3pattern_21
letter-probability matrix: alength= 4 w= 10 E= 0
0.2330508474576271 0.25 0.3432203389830508 0.17372881355932204
0.885593220338983 0.01694915254237288 0.0211864406779661 0.07627118644067797
0.2457627118644068 0.1271186440677966 0.3940677966101695 0.2330508474576271
0.00423728813559322 0.9788135593220338 0.00847457627118644 0.00847457627118644
0.538135593220339 0.046610169491525424 0.3135593220338983 0.1016949152542373
0.08898305084745763 0.029661016949152543 0.8347457627118644 0.046610169491525424
0.1864406779661017 0.4110169491525424 0.09745762711864407 0.3050847457627119
0.11864406779661017 0.1440677966101695 0.07627118644067797 0.6610169491525424
0.2669491525423729 0.25 0.2288135593220339 0.2542372881355932
0.2033898305084746 0.21610169491525424 0.2584745762711864 0.3220338983050847
MOTIF metacluster_3pattern_22
letter-probability matrix: alength= 4 w= 10 E= 0
0.3563218390804598 0.22988505747126436 0.3333333333333333 0.08045977011494253
0.45977011494252873 0.13793103448275862 0.10344827586206896 0.2988505747126437
0.022988505747126436 0.06896551724137931 0.8620689655172413 0.04597701149425287
0.7241379310344828 0.10344827586206896 0.034482758620689655 0.13793103448275862
0.022988505747126436 0.011494252873563218 0.9195402298850575 0.04597701149425287
0.3103448275862069 0.22988505747126436 0.04597701149425287 0.41379310344827586
0.1839080459770115 0.08045977011494253 0.6896551724137931 0.04597701149425287
0.5862068965517241 0.11494252873563218 0.04597701149425287 0.25287356321839083
0.1724137931034483 0.06896551724137931 0.5862068965517241 0.1724137931034483
0.10344827586206896 0.10344827586206896 0.7126436781609196 0.08045977011494253
MOTIF metacluster_4pattern_0
letter-probability matrix: alength= 4 w= 10 E= 0
0.266304347826087 0.1967391304347826 0.13949275362318841 0.39746376811594203
0.17355072463768115 0.03152173913043478 0.7108695652173913 0.08405797101449275
0.011231884057971014 0.9706521739130435 0.005797101449275362 0.012318840579710146
0.5297101449275362 0.07681159420289856 0.1246376811594203 0.2688405797101449
0.10217391304347827 0.5778985507246377 0.08514492753623189 0.23478260869565218
0.3173913043478261 0.11159420289855072 0.10108695652173913 0.46992753623188405
0.14673913043478262 0.19710144927536233 0.41992753623188406 0.23623188405797102
0.23079710144927537 0.2648550724637681 0.13659420289855073 0.3677536231884058
0.21594202898550724 0.14130434782608695 0.43876811594202897 0.20398550724637682
0.24094202898550723 0.3681159420289855 0.1673913043478261 0.22355072463768116
MOTIF metacluster_4pattern_1
letter-probability matrix: alength= 4 w= 10 E= 0
0.23333333333333334 0.1388888888888889 0.14027777777777778 0.4875
0.06805555555555555 0.044444444444444446 0.8347222222222223 0.05277777777777778
0.03888888888888889 0.8666666666666667 0.04027777777777778 0.05416666666666667
0.475 0.11388888888888889 0.0875 0.3236111111111111
0.11666666666666667 0.2875 0.09027777777777778 0.5055555555555555
0.2972222222222222 0.11527777777777778 0.16944444444444445 0.41805555555555557
0.09444444444444444 0.19444444444444445 0.10694444444444444 0.6041666666666666
0.1625 0.04583333333333333 0.6388888888888888 0.1527777777777778
0.07222222222222222 0.7569444444444444 0.058333333333333334 0.1125
0.5375 0.1388888888888889 0.14444444444444443 0.17916666666666667
MOTIF metacluster_4pattern_2
letter-probability matrix: alength= 4 w= 10 E= 0
0.21391304347826087 0.20347826086956522 0.3773913043478261 0.20521739130434782
0.04 0.7565217391304347 0.06086956521739131 0.1426086956521739
0.6852173913043478 0.04173913043478261 0.17565217391304347 0.09739130434782609
0.006956521739130435 0.9686956521739131 0.006956521739130435 0.017391304347826087
0.5373913043478261 0.08521739130434783 0.1356521739130435 0.2417391304347826
0.0782608695652174 0.057391304347826085 0.04695652173913043 0.8173913043478261
0.0782608695652174 0.022608695652173914 0.7913043478260869 0.10782608695652174
0.03130434782608696 0.888695652173913 0.029565217391304348 0.050434782608695654
0.5130434782608696 0.1408695652173913 0.19478260869565217 0.15130434782608695
0.22782608695652173 0.2956521739130435 0.1826086956521739 0.29391304347826086
MOTIF metacluster_4pattern_3
letter-probability matrix: alength= 4 w= 10 E= 0
0.43352601156069365 0.12138728323699421 0.26011560693641617 0.18497109826589594
0.025048169556840076 0.9113680154142582 0.02119460500963391 0.04238921001926782
0.5317919075144508 0.10982658959537572 0.10597302504816955 0.2524084778420039
0.14258188824662812 0.40655105973025046 0.07129094412331406 0.37957610789980734
0.3583815028901734 0.15028901734104047 0.20809248554913296 0.2832369942196532
0.09633911368015415 0.14258188824662812 0.036608863198458574 0.7244701348747592
0.04046242774566474 0.0038535645472061657 0.9441233140655106 0.011560693641618497
0.11368015414258188 0.08863198458574181 0.046242774566473986 0.7514450867052023
0.3815028901734104 0.04431599229287091 0.48747591522157996 0.08670520231213873
0.16184971098265896 0.43545279383429675 0.1001926782273603 0.302504816955684
MOTIF metacluster_4pattern_4
letter-probability matrix: alength= 4 w= 10 E= 0
0.4196078431372549 0.10588235294117647 0.3 0.17450980392156862
0.08431372549019608 0.7764705882352941 0.052941176470588235 0.08627450980392157
0.5941176470588235 0.06274509803921569 0.11764705882352941 0.22549019607843138
0.3333333333333333 0.18627450980392157 0.049019607843137254 0.43137254901960786
0.0196078431372549 0.011764705882352941 0.9450980392156862 0.023529411764705882
0.08235294117647059 0.12156862745098039 0.054901960784313725 0.7411764705882353
0.0392156862745098 0.00980392156862745 0.9372549019607843 0.013725490196078431
0.07254901960784314 0.8196078431372549 0.049019607843137254 0.058823529411764705
0.6039215686274509 0.09215686274509804 0.13333333333333333 0.17058823529411765
0.24509803921568626 0.3176470588235294 0.1411764705882353 0.296078431372549
MOTIF metacluster_4pattern_5
letter-probability matrix: alength= 4 w= 10 E= 0
0.18029350104821804 0.2914046121593291 0.21174004192872117 0.3165618448637317
0.14255765199161424 0.16142557651991615 0.40461215932914046 0.2914046121593291
0.014675052410901468 0.8343815513626834 0.050314465408805034 0.10062893081761007
0.14255765199161424 0.07547169811320754 0.17819706498951782 0.6037735849056604
0.006289308176100629 0.9350104821802935 0.012578616352201259 0.04612159329140461
0.07337526205450734 0.06079664570230608 0.06079664570230608 0.8050314465408805
0.008385744234800839 0.9433962264150944 0.012578616352201259 0.03563941299790356
0.18448637316561844 0.027253668763102725 0.10272536687631027 0.6855345911949685
0.10272536687631027 0.6331236897274634 0.1069182389937107 0.15723270440251572
0.18448637316561844 0.12578616352201258 0.18029350104821804 0.5094339622641509
MOTIF metacluster_4pattern_6
letter-probability matrix: alength= 4 w= 10 E= 0
0.6430205949656751 0.02517162471395881 0.1853546910755149 0.14645308924485126
0.038901601830663615 0.8924485125858124 0.02517162471395881 0.043478260869565216
0.5652173913043478 0.09382151029748284 0.18306636155606407 0.15789473684210525
0.2654462242562929 0.2219679633867277 0.13272311212814644 0.37986270022883295
0.39816933638443935 0.13501144164759726 0.10983981693363844 0.35697940503432496
0.33867276887871856 0.15331807780320367 0.17162471395881007 0.33638443935926776
0.036613272311212815 0.013729977116704805 0.9244851258581236 0.02517162471395881
0.018306636155606407 0.9061784897025171 0.029748283752860413 0.04576659038901602
0.34324942791762014 0.09153318077803203 0.3340961098398169 0.2311212814645309
0.14187643020594964 0.43935926773455375 0.10755148741418764 0.3112128146453089
MOTIF metacluster_4pattern_7
letter-probability matrix: alength= 4 w= 10 E= 0
0.13043478260869565 0.3657289002557545 0.17902813299232737 0.3248081841432225
0.35038363171355497 0.17391304347826086 0.31202046035805625 0.1636828644501279
0.0741687979539642 0.5549872122762148 0.04603580562659847 0.3248081841432225
0.690537084398977 0.08695652173913043 0.10230179028132992 0.12020460358056266
0.017902813299232736 0.9616368286445013 0.0025575447570332483 0.017902813299232736
0.8900255754475703 0.017902813299232736 0.015345268542199489 0.07672634271099744
0.0 0.9462915601023018 0.01278772378516624 0.04092071611253197
0.6982097186700768 0.061381074168797956 0.056265984654731455 0.18414322250639387
0.2915601023017903 0.2813299232736573 0.19437340153452684 0.23273657289002558
0.40153452685422 0.1636828644501279 0.23017902813299232 0.20460358056265984
MOTIF metacluster_4pattern_8
letter-probability matrix: alength= 4 w= 10 E= 0
0.34203655352480417 0.21671018276762402 0.14360313315926893 0.29765013054830286
0.013054830287206266 0.0026109660574412533 0.97911227154047 0.005221932114882507
0.007832898172323759 0.9608355091383812 0.005221932114882507 0.02610966057441253
0.5300261096605744 0.13838120104438642 0.1279373368146214 0.20365535248041775
0.03655352480417755 0.825065274151436 0.028720626631853787 0.10966057441253264
0.6135770234986945 0.0783289817232376 0.10443864229765012 0.20365535248041775
0.044386422976501305 0.8668407310704961 0.031331592689295036 0.057441253263707574
0.6422976501305483 0.09138381201044386 0.0731070496083551 0.19321148825065274
0.1174934725848564 0.6971279373368147 0.06266318537859007 0.1227154046997389
0.5691906005221932 0.10704960835509138 0.13577023498694518 0.18798955613577023
MOTIF metacluster_4pattern_9
letter-probability matrix: alength= 4 w= 10 E= 0
0.2625994694960212 0.1830238726790451 0.34748010610079577 0.20689655172413793
0.29708222811671087 0.28116710875331563 0.1856763925729443 0.23607427055702918
0.20954907161803712 0.363395225464191 0.16710875331564987 0.259946949602122
0.1962864721485411 0.15384615384615385 0.5464190981432361 0.10344827586206896
0.4403183023872679 0.09283819628647215 0.20954907161803712 0.2572944297082228
0.06896551724137931 0.5862068965517241 0.07692307692307693 0.26790450928381965
0.010610079575596816 0.013262599469496022 0.9708222811671088 0.005305039787798408
0.4244031830238727 0.0636604774535809 0.07957559681697612 0.4323607427055703
0.026525198938992044 0.8408488063660478 0.06896551724137931 0.0636604774535809
0.0610079575596817 0.021220159151193633 0.9045092838196287 0.013262599469496022
MOTIF metacluster_4pattern_10
letter-probability matrix: alength= 4 w= 10 E= 0
0.2865013774104683 0.17079889807162535 0.4049586776859504 0.13774104683195593
0.01652892561983471 0.8925619834710744 0.027548209366391185 0.06336088154269973
0.4132231404958678 0.3002754820936639 0.07988980716253444 0.2066115702479339
0.03581267217630854 0.8870523415977961 0.024793388429752067 0.05234159779614325
0.6776859504132231 0.0440771349862259 0.10192837465564739 0.1763085399449036
0.008264462809917356 0.9696969696969697 0.005509641873278237 0.01652892561983471
0.5261707988980716 0.05509641873278237 0.15426997245179064 0.2644628099173554
0.24517906336088155 0.1790633608815427 0.0881542699724518 0.48760330578512395
0.24242424242424243 0.2975206611570248 0.06887052341597796 0.39118457300275483
0.15426997245179064 0.39118457300275483 0.18457300275482094 0.2699724517906336
MOTIF metacluster_4pattern_11
letter-probability matrix: alength= 4 w= 10 E= 0
0.26409495548961426 0.17804154302670624 0.3086053412462908 0.24925816023738873
0.2551928783382789 0.1632047477744807 0.3590504451038576 0.22255192878338279
0.12759643916913946 0.09495548961424333 0.7032640949554896 0.07418397626112759
0.1543026706231454 0.0830860534124629 0.08902077151335312 0.6735905044510386
0.16023738872403562 0.03857566765578635 0.7477744807121661 0.05341246290801187
0.05934718100890208 0.04154302670623145 0.7804154302670623 0.11869436201780416
0.011869436201780416 0.017804154302670624 0.9584569732937686 0.011869436201780416
0.06824925816023739 0.12166172106824925 0.13649851632047477 0.6735905044510386
0.08011869436201781 0.13353115727002968 0.5905044510385756 0.19584569732937684
0.032640949554896145 0.005934718100890208 0.9228486646884273 0.03857566765578635
MOTIF metacluster_4pattern_12
letter-probability matrix: alength= 4 w= 10 E= 0
0.3498452012383901 0.07430340557275542 0.12074303405572756 0.4551083591331269
0.1826625386996904 0.06811145510835913 0.12074303405572756 0.628482972136223
0.4241486068111455 0.11145510835913312 0.09907120743034056 0.3653250773993808
0.9040247678018576 0.02786377708978328 0.02786377708978328 0.04024767801857585
0.9071207430340558 0.015479876160990712 0.02786377708978328 0.04953560371517028
0.25696594427244585 0.15479876160990713 0.09597523219814241 0.49226006191950467
0.3498452012383901 0.13312693498452013 0.08359133126934984 0.43343653250773995
0.33746130030959753 0.2043343653250774 0.19195046439628483 0.26625386996904027
0.24148606811145512 0.28792569659442724 0.16718266253869968 0.30340557275541796
0.24148606811145512 0.1609907120743034 0.12693498452012383 0.47058823529411764
MOTIF metacluster_4pattern_13
letter-probability matrix: alength= 4 w= 10 E= 0
0.12333333333333334 0.5566666666666666 0.21 0.11
0.5533333333333333 0.1 0.24666666666666667 0.1
0.013333333333333334 0.8 0.09666666666666666 0.09
0.29333333333333333 0.29 0.09 0.32666666666666666
0.04 0.85 0.03333333333333333 0.07666666666666666
0.7633333333333333 0.04 0.09666666666666666 0.1
0.01 0.92 0.01 0.06
0.6333333333333333 0.15 0.07333333333333333 0.14333333333333334
0.043333333333333335 0.83 0.05333333333333334 0.07333333333333333
0.67 0.056666666666666664 0.11333333333333333 0.16
MOTIF metacluster_4pattern_14
letter-probability matrix: alength= 4 w= 10 E= 0
0.15333333333333332 0.19333333333333333 0.48 0.17333333333333334
0.25666666666666665 0.22 0.24 0.2833333333333333
0.15 0.22 0.44666666666666666 0.18333333333333332
0.27666666666666667 0.13666666666666666 0.4033333333333333 0.18333333333333332
0.66 0.05333333333333334 0.23333333333333334 0.05333333333333334
0.12333333333333334 0.07666666666666666 0.12666666666666668 0.6733333333333333
0.023333333333333334 0.016666666666666666 0.9266666666666666 0.03333333333333333
0.14333333333333334 0.45 0.10666666666666667 0.3
0.11666666666666667 0.17666666666666667 0.19 0.5166666666666667
0.09333333333333334 0.04666666666666667 0.74 0.12
MOTIF metacluster_4pattern_15
letter-probability matrix: alength= 4 w= 10 E= 0
0.3543859649122807 0.19649122807017544 0.21403508771929824 0.23508771929824562
0.45263157894736844 0.12631578947368421 0.25263157894736843 0.16842105263157894
0.5017543859649123 0.18947368421052632 0.16842105263157894 0.14035087719298245
0.7087719298245614 0.08771929824561403 0.10526315789473684 0.09824561403508772
0.8210526315789474 0.05964912280701754 0.042105263157894736 0.07719298245614035
0.3824561403508772 0.4280701754385965 0.07719298245614035 0.11228070175438597
0.8736842105263158 0.007017543859649123 0.06315789473684211 0.056140350877192984
0.06666666666666667 0.056140350877192984 0.8491228070175438 0.028070175438596492
0.03859649122807018 0.8526315789473684 0.056140350877192984 0.05263157894736842
0.16842105263157894 0.14035087719298245 0.11228070175438597 0.5789473684210527
MOTIF metacluster_4pattern_16
letter-probability matrix: alength= 4 w= 10 E= 0
0.45229681978798586 0.13427561837455831 0.2049469964664311 0.20848056537102475
0.7208480565371025 0.09187279151943463 0.09187279151943463 0.09540636042402827
0.8975265017667845 0.03180212014134275 0.0353356890459364 0.0353356890459364
0.8374558303886925 0.0353356890459364 0.028268551236749116 0.0989399293286219
0.6466431095406361 0.053003533568904596 0.06007067137809187 0.24028268551236748
0.12014134275618374 0.3992932862190813 0.06007067137809187 0.4204946996466431
0.5830388692579506 0.13074204946996468 0.0989399293286219 0.1872791519434629
0.5371024734982333 0.18374558303886926 0.0989399293286219 0.18021201413427562
0.392226148409894 0.26148409893992935 0.127208480565371 0.21908127208480566
0.1696113074204947 0.19434628975265017 0.13074204946996468 0.5053003533568905
MOTIF metacluster_4pattern_17
letter-probability matrix: alength= 4 w= 10 E= 0
0.46530612244897956 0.17551020408163265 0.22040816326530613 0.13877551020408163
0.6326530612244898 0.11428571428571428 0.15918367346938775 0.09387755102040816
0.5755102040816327 0.20408163265306123 0.12244897959183673 0.09795918367346938
0.8122448979591836 0.10204081632653061 0.0326530612244898 0.053061224489795916
0.7918367346938775 0.05714285714285714 0.14285714285714285 0.00816326530612245
0.09795918367346938 0.7061224489795919 0.044897959183673466 0.1510204081632653
0.7224489795918367 0.1510204081632653 0.06938775510204082 0.05714285714285714
0.6 0.20408163265306123 0.09387755102040816 0.10204081632653061
0.3306122448979592 0.4163265306122449 0.1673469387755102 0.08571428571428572
0.3346938775510204 0.2816326530612245 0.17142857142857143 0.21224489795918366
MOTIF metacluster_4pattern_18
letter-probability matrix: alength= 4 w= 10 E= 0
0.1391304347826087 0.23478260869565218 0.14782608695652175 0.4782608695652174
0.41739130434782606 0.06521739130434782 0.4391304347826087 0.0782608695652174
0.04782608695652174 0.7565217391304347 0.017391304347826087 0.1782608695652174
0.7217391304347827 0.09130434782608696 0.1 0.08695652173913043
0.0782608695652174 0.0782608695652174 0.008695652173913044 0.8347826086956521
0.8782608695652174 0.013043478260869565 0.030434782608695653 0.0782608695652174
0.004347826086956522 0.9739130434782609 0.004347826086956522 0.017391304347826087
0.7260869565217392 0.09565217391304348 0.034782608695652174 0.14347826086956522
0.15217391304347827 0.391304347826087 0.12608695652173912 0.33043478260869563
0.4608695652173913 0.13043478260869565 0.14782608695652175 0.2608695652173913
MOTIF metacluster_4pattern_19
letter-probability matrix: alength= 4 w= 10 E= 0
0.09803921568627451 0.3333333333333333 0.23039215686274508 0.3382352941176471
0.1715686274509804 0.17647058823529413 0.28921568627450983 0.3627450980392157
0.004901960784313725 0.9705882352941176 0.00980392156862745 0.014705882352941176
0.7696078431372549 0.08333333333333333 0.024509803921568627 0.12254901960784313
0.024509803921568627 0.4411764705882353 0.07352941176470588 0.46078431372549017
0.10294117647058823 0.20098039215686275 0.029411764705882353 0.6666666666666666
0.004901960784313725 0.9754901960784313 0.004901960784313725 0.014705882352941176
0.7941176470588235 0.04411764705882353 0.024509803921568627 0.13725490196078433
0.0784313725490196 0.5245098039215687 0.24509803921568626 0.15196078431372548
0.20098039215686275 0.19117647058823528 0.0784313725490196 0.5294117647058824
MOTIF metacluster_4pattern_20
letter-probability matrix: alength= 4 w= 10 E= 0
0.22885572139303484 0.22388059701492538 0.3482587064676617 0.19900497512437812
0.2736318407960199 0.18407960199004975 0.2736318407960199 0.26865671641791045
0.24378109452736318 0.13930348258706468 0.42786069651741293 0.1890547263681592
0.18407960199004975 0.08955223880597014 0.6368159203980099 0.08955223880597014
0.3781094527363184 0.05472636815920398 0.3781094527363184 0.1890547263681592
0.21890547263681592 0.04975124378109453 0.3333333333333333 0.39800995024875624
0.014925373134328358 0.009950248756218905 0.9203980099502488 0.05472636815920398
0.05970149253731343 0.024875621890547265 0.900497512437811 0.014925373134328358
0.0845771144278607 0.12437810945273632 0.17412935323383086 0.6169154228855721
0.06467661691542288 0.024875621890547265 0.8606965174129353 0.04975124378109453
MOTIF metacluster_4pattern_21
letter-probability matrix: alength= 4 w= 10 E= 0
0.5151515151515151 0.10606060606060606 0.2727272727272727 0.10606060606060606
0.31313131313131315 0.17676767676767677 0.06565656565656566 0.4444444444444444
0.7323232323232324 0.045454545454545456 0.17676767676767677 0.045454545454545456
0.09595959595959595 0.15151515151515152 0.03535353535353535 0.7171717171717171
0.8787878787878788 0.020202020202020204 0.06060606060606061 0.04040404040404041
0.09595959595959595 0.494949494949495 0.06060606060606061 0.3484848484848485
0.6666666666666666 0.1111111111111111 0.08080808080808081 0.1414141414141414
0.2828282828282828 0.24242424242424243 0.23737373737373738 0.23737373737373738
0.2828282828282828 0.29292929292929293 0.18686868686868688 0.23737373737373738
0.25252525252525254 0.24242424242424243 0.15656565656565657 0.3484848484848485
MOTIF metacluster_4pattern_22
letter-probability matrix: alength= 4 w= 10 E= 0
0.10362694300518134 0.09326424870466321 0.7202072538860104 0.08290155440414508
0.6217616580310881 0.13471502590673576 0.11917098445595854 0.12435233160621761
0.025906735751295335 0.14507772020725387 0.09844559585492228 0.7305699481865285
0.06217616580310881 0.0051813471502590676 0.9119170984455959 0.02072538860103627
0.5492227979274611 0.10880829015544041 0.046632124352331605 0.29533678756476683
0.015544041450777202 0.15544041450777202 0.12435233160621761 0.7046632124352331
0.015544041450777202 0.0051813471502590676 0.9689119170984456 0.010362694300518135
0.45595854922279794 0.29015544041450775 0.09326424870466321 0.16062176165803108
0.010362694300518135 0.12953367875647667 0.04145077720207254 0.8186528497409327
0.010362694300518135 0.0051813471502590676 0.9792746113989638 0.0051813471502590676
MOTIF metacluster_4pattern_23
letter-probability matrix: alength= 4 w= 10 E= 0
0.21195652173913043 0.15760869565217392 0.22282608695652173 0.4076086956521739
0.33695652173913043 0.11413043478260869 0.42934782608695654 0.11956521739130435
0.1793478260869565 0.3532608695652174 0.3423913043478261 0.125
0.29347826086956524 0.059782608695652176 0.5163043478260869 0.13043478260869565
0.3967391304347826 0.10326086956521739 0.14673913043478262 0.3532608695652174
0.016304347826086956 0.06521739130434782 0.8641304347826086 0.05434782608695652
0.021739130434782608 0.02717391304347826 0.9402173913043478 0.010869565217391304
0.07608695652173914 0.28804347826086957 0.059782608695652176 0.5760869565217391
0.09239130434782608 0.11413043478260869 0.2608695652173913 0.532608695652174
0.043478260869565216 0.005434782608695652 0.9293478260869565 0.021739130434782608
MOTIF metacluster_4pattern_24
letter-probability matrix: alength= 4 w= 10 E= 0
0.3475609756097561 0.14634146341463414 0.1951219512195122 0.31097560975609756
0.36585365853658536 0.21341463414634146 0.21951219512195122 0.20121951219512196
0.35365853658536583 0.1524390243902439 0.3048780487804878 0.18902439024390244
0.5304878048780488 0.12804878048780488 0.042682926829268296 0.29878048780487804
0.8536585365853658 0.024390243902439025 0.042682926829268296 0.07926829268292683
0.18292682926829268 0.17682926829268292 0.06097560975609756 0.5792682926829268
0.054878048780487805 0.8170731707317073 0.018292682926829267 0.10975609756097561
0.21951219512195122 0.018292682926829267 0.7195121951219512 0.042682926829268296
0.6890243902439024 0.1524390243902439 0.0975609756097561 0.06097560975609756
0.10975609756097561 0.1402439024390244 0.08536585365853659 0.6646341463414634
MOTIF metacluster_4pattern_25
letter-probability matrix: alength= 4 w= 10 E= 0
0.12413793103448276 0.14482758620689656 0.5241379310344828 0.20689655172413793
0.5793103448275863 0.0896551724137931 0.2206896551724138 0.1103448275862069
0.8758620689655172 0.027586206896551724 0.07586206896551724 0.020689655172413793
0.9103448275862069 0.034482758620689655 0.020689655172413793 0.034482758620689655
0.9103448275862069 0.0 0.041379310344827586 0.04827586206896552
0.30344827586206896 0.1310344827586207 0.25517241379310346 0.3103448275862069
0.12413793103448276 0.4827586206896552 0.25517241379310346 0.13793103448275862
0.25517241379310346 0.2896551724137931 0.25517241379310346 0.2
0.25517241379310346 0.42758620689655175 0.1103448275862069 0.20689655172413793
0.25517241379310346 0.2689655172413793 0.20689655172413793 0.2689655172413793
MOTIF metacluster_4pattern_26
letter-probability matrix: alength= 4 w= 10 E= 0
0.3017241379310345 0.034482758620689655 0.5086206896551724 0.15517241379310345
0.034482758620689655 0.8189655172413793 0.017241379310344827 0.12931034482758622
0.6810344827586207 0.09482758620689655 0.13793103448275862 0.08620689655172414
0.14655172413793102 0.1896551724137931 0.07758620689655173 0.5862068965517241
0.25862068965517243 0.04310344827586207 0.46551724137931033 0.23275862068965517
0.02586206896551724 0.0603448275862069 0.02586206896551724 0.8879310344827587
0.8275862068965517 0.04310344827586207 0.034482758620689655 0.09482758620689655
0.0 0.9913793103448276 0.0 0.008620689655172414
0.7241379310344828 0.04310344827586207 0.12931034482758622 0.10344827586206896
0.1810344827586207 0.1810344827586207 0.0603448275862069 0.5775862068965517
MOTIF metacluster_4pattern_27
letter-probability matrix: alength= 4 w= 10 E= 0
0.3584905660377358 0.16981132075471697 0.27358490566037735 0.19811320754716982
0.330188679245283 0.24528301886792453 0.09433962264150944 0.330188679245283
0.22641509433962265 0.2169811320754717 0.24528301886792453 0.3113207547169811
0.3018867924528302 0.09433962264150944 0.46226415094339623 0.14150943396226415
0.018867924528301886 0.7075471698113207 0.19811320754716982 0.07547169811320754
0.25471698113207547 0.05660377358490566 0.0660377358490566 0.6226415094339622
0.05660377358490566 0.009433962264150943 0.9056603773584906 0.02830188679245283
0.08490566037735849 0.3867924528301887 0.07547169811320754 0.4528301886792453
0.0660377358490566 0.16037735849056603 0.0660377358490566 0.7075471698113207
0.02830188679245283 0.018867924528301886 0.9245283018867925 0.02830188679245283
MOTIF metacluster_4pattern_28
letter-probability matrix: alength= 4 w= 10 E= 0
0.48314606741573035 0.10112359550561797 0.19101123595505617 0.2247191011235955
0.12359550561797752 0.2808988764044944 0.23595505617977527 0.3595505617977528
0.29213483146067415 0.12359550561797752 0.12359550561797752 0.4606741573033708
0.1797752808988764 0.3146067415730337 0.1348314606741573 0.3707865168539326
0.29213483146067415 0.15730337078651685 0.19101123595505617 0.3595505617977528
0.07865168539325842 0.23595505617977527 0.2247191011235955 0.4606741573033708
0.02247191011235955 0.011235955056179775 0.898876404494382 0.06741573033707865
0.056179775280898875 0.1797752808988764 0.07865168539325842 0.6853932584269663
0.15730337078651685 0.16853932584269662 0.25842696629213485 0.4157303370786517
0.011235955056179775 0.0 0.9662921348314607 0.02247191011235955
MOTIF metacluster_4pattern_29
letter-probability matrix: alength= 4 w= 10 E= 0
0.16216216216216217 0.13513513513513514 0.5135135135135135 0.1891891891891892
0.12162162162162163 0.5405405405405406 0.13513513513513514 0.20270270270270271
0.3783783783783784 0.20270270270270271 0.24324324324324326 0.17567567567567569
0.3918918918918919 0.08108108108108109 0.32432432432432434 0.20270270270270271
0.21621621621621623 0.16216216216216217 0.14864864864864866 0.47297297297297297
0.10810810810810811 0.05405405405405406 0.8243243243243243 0.013513513513513514
0.05405405405405406 0.22972972972972974 0.0 0.7162162162162162
0.8918918918918919 0.0 0.0 0.10810810810810811
0.013513513513513514 0.7972972972972973 0.08108108108108109 0.10810810810810811
0.3108108108108108 0.10810810810810811 0.36486486486486486 0.21621621621621623
MOTIF metacluster_4pattern_30
letter-probability matrix: alength= 4 w= 10 E= 0
0.13725490196078433 0.35294117647058826 0.27450980392156865 0.23529411764705882
0.27450980392156865 0.23529411764705882 0.13725490196078433 0.35294117647058826
0.09803921568627451 0.6274509803921569 0.1568627450980392 0.11764705882352941
0.17647058823529413 0.47058823529411764 0.3137254901960784 0.0392156862745098
0.5882352941176471 0.11764705882352941 0.058823529411764705 0.23529411764705882
0.0784313725490196 0.0196078431372549 0.803921568627451 0.09803921568627451
0.0 0.0 0.9803921568627451 0.0196078431372549
0.8627450980392157 0.058823529411764705 0.058823529411764705 0.0196078431372549
0.13725490196078433 0.21568627450980393 0.4117647058823529 0.23529411764705882
0.11764705882352941 0.29411764705882354 0.37254901960784315 0.21568627450980393
