# Supplementary material for: The evolution and mutational robustness of chromatin accessibility in Drosophila
Source: Genome Biol. 2023 Oct 16;24:232. doi: 10.1186/s13059-023-03079-5 (PMC10578003; doi:10.1186/s13059-023-03079-5)
Supplement: Supplementary file 3 — Additional file 3. Motifs predictive of chromatin accessibility. [file 13059_2023_3079_MOESM3_ESM.zip › tfmodisco/tomtom_AllJASPAR.tsv]

Query_ID	Target_ID	Optimal_offset	p-value	E-value	q-value	Overlap	Query_consensus	Target_consensus	Orientation
metacluster_0pattern_0	MA0643.1	0	0.00124941	2.44385	1	10	ATGTCCTTGT	ATGACCTTGA	-
metacluster_0pattern_0	MA2018.1	0	0.00204246	3.99505	1	10	ATGTCCTTGT	TTTGCCTTGTTT	-
metacluster_0pattern_0	MA0141.3	1	0.00205995	4.02925	1	10	ATGTCCTTGT	TATGACCTTGA	-
metacluster_0pattern_0	MA1915.1	10	0.00288929	5.65145	1	10	ATGTCCTTGT	AACAATAACAATGTCATTGT	-
metacluster_0pattern_0	MA0768.2	-1	0.00294258	5.75569	1	9	ATGTCCTTGT	TTTCCTTTGATGTT	+
metacluster_0pattern_0	MA0428.1	0	0.00295936	5.7885	1	9	ATGTCCTTGT	ATTTCCGTT	-
metacluster_0pattern_0	MA1550.1	0	0.00299353	5.85535	1	10	ATGTCCTTGT	TTGACCTTTGACCCCT	-
metacluster_0pattern_0	MA1697.1	3	0.00499098	9.76235	1	9	ATGTCCTTGT	TTCTTGTCGTGT	-
metacluster_0pattern_0	MA1243.1	2	0.00504379	9.86565	1	10	ATGTCCTTGT	TAATGTCGGTGGAGGTG	-
metacluster_0pattern_0	MA1494.1	0	0.00507447	9.92566	1	10	ATGTCCTTGT	GTGACCTTTGGACCC	-
metacluster_0pattern_0	MA0592.3	1	0.00556669	10.8884	1	10	ATGTCCTTGT	TGTGACCTTGAGC	-
metacluster_0pattern_0	MA1451.1	-1	0.00560674	10.9668	1	8	ATGTCCTTGT	TGACCTTT	-
metacluster_0pattern_0	MA0859.1	0	0.00573318	11.2141	1	10	ATGTCCTTGT	TTGACCTTTTGACCTT	-
metacluster_0pattern_0	MA0277.1	-1	0.00663664	12.9813	1	9	ATGTCCTTGT	TTTCTTTTT	-
metacluster_0pattern_0	MA1537.1	0	0.00691957	13.5347	1	10	ATGTCCTTGT	GTGACCTTTGACCTC	-
metacluster_0pattern_0	MA0606.2	2	0.00731412	14.3064	1	10	ATGTCCTTGT	AATTTTCCATGT	-
metacluster_0pattern_0	MA1841.1	1	0.00761537	14.8957	1	10	ATGTCCTTGT	CAGGTCCCTGGGGACTCG	-
metacluster_0pattern_0	MA0089.2	6	0.00780284	15.2623	1	10	ATGTCCTTGT	ATTGCTGAGTCATTCT	-
metacluster_0pattern_0	MA1729.1	3	0.00805384	15.7533	1	10	ATGTCCTTGT	TCATTCTTCTTGGAC	-
metacluster_0pattern_0	MA0855.1	-1	0.00817829	15.9967	1	9	ATGTCCTTGT	TGACCTTTGACCCC	-
metacluster_0pattern_0	MA0856.1	-1	0.00817829	15.9967	1	9	ATGTCCTTGT	TGACCTTTGACCCC	-
metacluster_0pattern_0	MA0354.1	0	0.00836264	16.3573	1	8	ATGTCCTTGT	ATCTCCGT	-
metacluster_0pattern_0	MA1508.1	0	0.00848892	16.6043	1	10	ATGTCCTTGT	ACTTCCTGTTTC	-
metacluster_0pattern_0	MA1604.1	-1	0.00876148	17.1375	1	9	ATGTCCTTGT	AGTCCCTTGGGAA	-
metacluster_0pattern_0	MA0512.2	-1	0.00881026	17.2329	1	9	ATGTCCTTGT	TGACCTTTGACCCC	-
metacluster_0pattern_0	MA1637.1	-1	0.00943069	18.4464	1	9	ATGTCCTTGT	ATTCCCTTGGGAA	-
metacluster_0pattern_0	MA0640.2	4	0.00948548	18.5536	1	10	ATGTCCTTGT	TTCCACTTCCTGGT	+
metacluster_0pattern_0	MA0857.1	-1	0.00977469	19.1193	1	9	ATGTCCTTGT	TGACCTTTTGACCTTT	-
metacluster_0pattern_0	MA0017.2	3	0.0101459	19.8455	1	10	ATGTCCTTGT	CCCTTGACCTTTG	-
metacluster_0pattern_0	MA0071.1	-1	0.0101526	19.8585	1	9	ATGTCCTTGT	TGACCTTGAT	-
metacluster_0pattern_0	MA0677.1	-1	0.0102067	19.9644	1	9	ATGTCCTTGT	TGACCTTTGACCTC	-
metacluster_0pattern_0	MA1535.1	0	0.0103879	20.3187	1	9	ATGTCCTTGT	GTGACCTCG	-
metacluster_0pattern_0	MA0460.1	1	0.0103879	20.3187	1	8	ATGTCCTTGT	ATTATCCTT	-
metacluster_0pattern_0	MA0438.1	0	0.010558	20.6515	1	8	ATGTCCTTGT	ATTTCCGT	-
metacluster_0pattern_0	MA1111.1	1	0.0106275	20.7874	1	10	ATGTCCTTGT	TTTGACCTTTG	-
metacluster_0pattern_0	MA0896.1	7	0.0116956	22.8766	1	10	ATGTCCTTGT	ATTCATTAATTGCTTGT	-
metacluster_0pattern_0	MA1199.1	-1	0.0125216	24.4922	1	9	ATGTCCTTGT	TTTCCTTTTTTGGAA	+
metacluster_0pattern_0	MA0940.1	-1	0.0125918	24.6295	1	9	ATGTCCTTGT	TTTCCTTTTTTGG	-
metacluster_0pattern_0	MA1552.1	6	0.012678	24.7982	1	8	ATGTCCTTGT	AAGGTCATGACCTT	+
metacluster_0pattern_0	MA0154.4	1	0.0134517	26.3115	1	10	ATGTCCTTGT	AGTCCCCTGGGGACT	-
metacluster_0pattern_0	MA0115.1	1	0.0135236	26.4523	1	10	ATGTCCTTGT	GTTGACCTTTGACCTTT	-
metacluster_0pattern_0	MA1660.1	0	0.0137788	26.9513	1	10	ATGTCCTTGT	GTTTACTTGGAGAACAAGTAAAAT	-
metacluster_0pattern_0	MA1553.1	6	0.0146091	28.5755	1	8	ATGTCCTTGT	AAGGTCATGACCTT	+
metacluster_0pattern_0	MA0729.1	2	0.014866	29.078	1	10	ATGTCCTTGT	CATTGACCTTTTGACCTC	-
metacluster_0pattern_0	MA0152.2	3	0.0151004	29.5365	1	10	ATGTCCTTGT	ATAGTTTCCATTGCTT	-
metacluster_0pattern_0	MA1148.1	0	0.0159667	31.2308	1	10	ATGTCCTTGT	ATGACCTTTGACCTACAT	-
metacluster_0pattern_0	MA0598.3	3	0.0166224	32.5134	1	10	ATGTCCTTGT	CTCACTTCCTGTTTC	+
metacluster_0pattern_0	MA0870.1	4	0.0166224	32.5134	1	10	ATGTCCTTGT	AACAATGTTATTGTT	-
metacluster_0pattern_0	MA0728.1	-1	0.0166224	32.5134	1	9	ATGTCCTTGT	TGACCTTTTGACCTC	-
metacluster_0pattern_0	MA2040.1	0	0.0166509	32.5691	1	10	ATGTCCTTGT	ATCTCCGGCGATG	+
metacluster_0pattern_0	MA0112.3	9	0.0167464	32.756	1	8	ATGTCCTTGT	AAGGTCACGGTGACCTG	+
metacluster_0pattern_0	MA1991.1	-2	0.0167947	32.8503	1	8	ATGTCCTTGT	TGCCTTTGATCTTG	+
metacluster_0pattern_0	MA2039.1	0	0.0178278	34.8711	1	10	ATGTCCTTGT	ATCTCCGGCGACG	+
metacluster_0pattern_0	MA0897.1	7	0.0179641	35.1379	1	10	ATGTCCTTGT	ATTCTTTAATTGCTTGT	-
metacluster_0pattern_0	MA0136.3	2	0.0184557	36.0993	1	10	ATGTCCTTGT	TCACTTCCTTCT	-
metacluster_0pattern_0	MA2051.1	0	0.0184557	36.0993	1	10	ATGTCCTTGT	ATATACTTGTTT	-
metacluster_0pattern_0	MA2005.1	0	0.0185166	36.2185	1	10	ATGTCCTTGT	AATTGCTTGTA	-
metacluster_0pattern_0	MA1536.1	0	0.018896	36.9605	1	8	ATGTCCTTGT	ATGACCTC	-
metacluster_0pattern_0	MA1691.1	4	0.019077	37.3145	1	9	ATGTCCTTGT	TCATGTCTGCTGG	-
metacluster_0pattern_0	MA0440.1	1	0.0190858	37.3317	1	10	ATGTCCTTGT	CATGACCTTTAAGGT	-
metacluster_0pattern_0	MA0473.3	3	0.0192595	37.6715	1	10	ATGTCCTTGT	CCCACTTCCTGTTT	-
metacluster_0pattern_0	MA1950.1	1	0.0192595	37.6715	1	10	ATGTCCTTGT	CACTTCCTGTTTAC	-
metacluster_0pattern_0	MA0898.1	7	0.0192595	37.6716	1	10	ATGTCCTTGT	ATTCTTTAATTGCTTGT	-
metacluster_0pattern_0	MA0769.2	-3	0.0198101	38.7485	1	7	ATGTCCTTGT	TCCTTTGATGT	+
metacluster_0pattern_0	MA0422.1	2	0.0204069	39.9158	1	8	ATGTCCTTGT	TTATCTCCGG	-
metacluster_0pattern_0	MA1952.1	1	0.0206058	40.3049	1	10	ATGTCCTTGT	TACTTCCTGTTTAT	-
metacluster_0pattern_0	MA1624.1	0	0.021105	41.2814	1	10	ATGTCCTTGT	ATTTCTTGGAAA	-
metacluster_0pattern_0	MA2011.1	1	0.021105	41.2814	1	10	ATGTCCTTGT	GGTGTCGGTGGT	-
metacluster_0pattern_0	MA0150.2	4	0.0218611	42.7604	1	10	ATGTCCTTGT	TGCTGAGTCATGCTG	-
metacluster_0pattern_0	MA1373.1	2	0.0218611	42.7604	1	10	ATGTCCTTGT	TTTTGTCGTTTTGTG	-
metacluster_0pattern_0	MA1656.1	4	0.0220338	43.0982	1	10	ATGTCCTTGT	CTGGTTGGGCTTGG	-
metacluster_0pattern_0	MA1593.1	1	0.0225559	44.1194	1	10	ATGTCCTTGT	AGTCTGCTGTTA	-
metacluster_0pattern_0	MA1370.1	3	0.0228686	44.731	1	10	ATGTCCTTGT	TTTTTGTCGTTTTGTG	+
metacluster_0pattern_0	MA0267.1	-3	0.0232799	45.5355	1	7	ATGTCCTTGT	TGCTGGT	-
metacluster_0pattern_0	MA1574.1	0	0.0233759	45.7233	1	10	ATGTCCTTGT	ATGACCTTTGACCCC	-
metacluster_0pattern_0	MA0065.2	-1	0.0233759	45.7233	1	9	ATGTCCTTGT	TGACCTTTGCCCTAC	-
metacluster_0pattern_0	MA1371.1	4	0.023652	46.2632	1	10	ATGTCCTTGT	TTTTTTGTCGTTTTGTG	-
metacluster_0pattern_0	MA1120.1	-1	0.024203	47.3411	1	9	ATGTCCTTGT	TGCCATTGTTT	-
metacluster_0pattern_0	MA1258.1	5	0.0249683	48.838	1	10	ATGTCCTTGT	TGGTTATGTCGGTGGAGGTGG	+
metacluster_0pattern_0	MA1280.1	2	0.025156	49.2051	1	10	ATGTCCTTGT	TTTTTAACTTTTTG	-
metacluster_0pattern_0	MA0581.1	0	0.0258487	50.56	1	10	ATGTCCTTGT	ATGTGCATGCA	-
metacluster_0pattern_0	MA0762.1	1	0.0258487	50.56	1	10	ATGTCCTTGT	TATTTCCGGTT	-
metacluster_0pattern_0	MA1996.1	1	0.0258487	50.56	1	10	ATGTCCTTGT	TGTGACCTTTG	-
metacluster_0pattern_0	MA1720.1	8	0.0261383	51.1264	1	8	ATGTCCTTGT	CTGCTGTAATCTCTTT	-
metacluster_0pattern_0	MA1679.1	3	0.0266841	52.1941	1	10	ATGTCCTTGT	GAAATGTCGGTGGCG	-
metacluster_0pattern_0	MA2049.1	2	0.0274723	53.7359	1	10	ATGTCCTTGT	AGGTTTCTTGTT	-
metacluster_0pattern_0	MA1374.1	5	0.0277225	54.2252	1	10	ATGTCCTTGT	TTTTTTTGTCGTTTTGTG	-
metacluster_0pattern_0	MA1110.2	1	0.0283924	55.5355	1	9	ATGTCCTTGT	ACTGACCTCG	-
metacluster_0pattern_0	MA0370.1	-2	0.0283924	55.5355	1	8	ATGTCCTTGT	TTCCTTTGGA	-
metacluster_0pattern_0	MA1714.1	5	0.0286158	55.9724	1	10	ATGTCCTTGT	ACATTTTGTCCTCCTAGTCCT	-
metacluster_0pattern_0	MA1935.1	1	0.0286682	56.0751	1	10	ATGTCCTTGT	CACTTCCTGTTTAC	-
metacluster_0pattern_0	MA1953.1	1	0.0286682	56.0751	1	10	ATGTCCTTGT	TACTTCCTGTTTAC	-
metacluster_0pattern_0	MA1955.1	1	0.0286682	56.0751	1	10	ATGTCCTTGT	CACTTCCTGTTTAC	-
metacluster_0pattern_0	MA1838.1	0	0.0294331	57.5712	1	10	ATGTCCTTGT	TTCTAATTGGA	-
metacluster_0pattern_0	MA0563.1	-3	0.0294331	57.5712	1	7	ATGTCCTTGT	TCCATTTTTGG	+
metacluster_0pattern_0	MA1160.1	7	0.0304614	59.5826	1	10	ATGTCCTTGT	TTTTTTTTTGTCGTTTTGTG	+
metacluster_0pattern_0	MA1954.1	1	0.0305847	59.8237	1	10	ATGTCCTTGT	CACTTCCTGTTGAT	-
metacluster_0pattern_0	MA0730.1	-1	0.0308511	60.3447	1	9	ATGTCCTTGT	TGACCTTTGCATGACCT	-
metacluster_0pattern_0	MA0869.2	-3	0.0312603	61.1451	1	7	ATGTCCTTGT	TCCTTTGTTCTC	-
metacluster_0pattern_0	MA1205.1	2	0.032199	62.9813	1	10	ATGTCCTTGT	TTTTTTCCTTTTTTGGAAA	-
metacluster_0pattern_0	MA1575.1	0	0.032199	62.9813	1	10	ATGTCCTTGT	GTGACCTCAATGAGGTCAC	-
metacluster_0pattern_0	MA1956.1	1	0.0326155	63.796	1	10	ATGTCCTTGT	CACTTCCTGTTTAC	-
metacluster_0pattern_0	MA1971.1	4	0.0326155	63.796	1	10	ATGTCCTTGT	CCTGGTTTCGTTGC	-
metacluster_0pattern_0	MA0078.2	5	0.0326155	63.796	1	9	ATGTCCTTGT	TTCCATTGTTCTTT	-
metacluster_0pattern_0	MA2012.1	1	0.0334316	65.3922	1	10	ATGTCCTTGT	ATTGTCGGTGG	-
metacluster_0pattern_0	MA2034.1	0	0.0334316	65.3922	1	10	ATGTCCTTGT	GATTACTTGTA	-
metacluster_0pattern_0	MA0442.2	-2	0.0334316	65.3922	1	8	ATGTCCTTGT	TTCTTTGTTTT	-
metacluster_0pattern_0	MA0820.1	0	0.0343738	67.2351	1	10	ATGTCCTTGT	ACCACCTGTT	+
metacluster_0pattern_0	MA0867.2	-3	0.0343738	67.2351	1	7	ATGTCCTTGT	CCCTTTGTTC	-
metacluster_0pattern_0	MA1157.1	7	0.0347664	68.003	1	10	ATGTCCTTGT	TTTTTTTTTGTCGTTTTGTG	+
metacluster_0pattern_0	MA0093.3	0	0.0347672	68.0047	1	10	ATGTCCTTGT	TGGTCATGTGACCT	+
metacluster_0pattern_0	MA0852.2	-3	0.0347672	68.0047	1	7	ATGTCCTTGT	GCCTTGTTTACATT	-
metacluster_0pattern_0	MA0402.1	-3	0.0348432	68.1533	1	7	ATGTCCTTGT	TGCTGGTT	+
metacluster_0pattern_0	MA1300.1	2	0.036685	71.756	1	10	ATGTCCTTGT	CGTTGACTTTTTTTAACAT	+
metacluster_0pattern_0	MA1688.1	4	0.0370448	72.4596	1	10	ATGTCCTTGT	TTTCTTGTCTTGTT	-
metacluster_0pattern_0	MA1158.1	7	0.0371097	72.5865	1	10	ATGTCCTTGT	TTTTTTTTTGTCGTTTTCTG	-
metacluster_0pattern_0	MA0986.1	-1	0.0371913	72.7461	1	8	ATGTCCTTGT	TGTCGGTG	-
metacluster_0pattern_0	MA1673.1	1	0.0377865	73.9104	1	10	ATGTCCTTGT	ATTTTCCGGCGA	-
metacluster_0pattern_0	MA1813.1	0	0.0378881	74.109	1	10	ATGTCCTTGT	TATTCATTGTA	-
metacluster_0pattern_0	MA0514.2	-1	0.0378881	74.109	1	9	ATGTCCTTGT	TTCCATTGTTT	-
metacluster_0pattern_0	MA1644.1	-1	0.0378881	74.109	1	9	ATGTCCTTGT	TCTGATTGGCT	-
metacluster_0pattern_0	MA1942.1	1	0.039252	76.777	1	10	ATGTCCTTGT	CACTTCCTGTTTACG	-
metacluster_0pattern_0	MA1156.1	7	0.0395888	77.4358	1	10	ATGTCCTTGT	TTTTTTTTTGTCGTTTTCTG	+
metacluster_0pattern_0	MA1837.1	0	0.0403026	78.8319	1	10	ATGTCCTTGT	TTCTAATTGGA	-
metacluster_0pattern_0	MA1947.1	0	0.0415163	81.2059	1	10	ATGTCCTTGT	ACTTCCTGTTTAC	-
metacluster_0pattern_0	MA1581.1	-2	0.0415163	81.2059	1	8	ATGTCCTTGT	GTCCTTGAGCCCG	+
metacluster_0pattern_0	MA1556.1	6	0.0419934	82.1391	1	8	ATGTCCTTGT	GAGGTCATGACCTC	-
metacluster_0pattern_0	MA1007.1	-1	0.0423225	82.7828	1	8	ATGTCCTTGT	TGTCGGTG	+
metacluster_0pattern_0	MA0942.1	0	0.0423225	82.7828	1	8	ATGTCCTTGT	ATGTCGGT	-
metacluster_0pattern_0	MA0860.1	9	0.0425044	83.1387	1	8	ATGTCCTTGT	TGACCTTTCGTGACCTT	-
metacluster_0pattern_0	MA1646.1	1	0.0427532	83.6253	1	10	ATGTCCTTGT	CTGCTTCTGTTT	-
metacluster_0pattern_0	MA1677.1	2	0.0427532	83.6253	1	10	ATGTCCTTGT	ATGTTTCTTGTT	-
metacluster_0pattern_0	MA0502.2	-2	0.0427532	83.6253	1	8	ATGTCCTTGT	CTCATTGGCCAG	+
metacluster_0pattern_0	MA1687.1	6	0.043716	85.5085	1	10	ATGTCCTTGT	CCCGACATGTCCCCCG	-
metacluster_0pattern_0	MA0062.3	3	0.0446754	87.3852	1	10	ATGTCCTTGT	CCCACTTCCTGTTT	+
metacluster_0pattern_0	MA1686.1	2	0.0446754	87.3852	1	10	ATGTCCTTGT	ACGTGTCCCCCGCT	-
metacluster_0pattern_0	MA2043.1	1	0.0455392	89.0747	1	10	ATGTCCTTGT	GGTTTCTTGTA	-
metacluster_0pattern_0	MA1715.1	3	0.0473153	92.5488	1	10	ATGTCCTTGT	CCCCACTCCTGGTAC	+
metacluster_0pattern_0	MA1999.1	3	0.0473153	92.5488	1	10	ATGTCCTTGT	CTGTTCTCCATCTCC	+
metacluster_0pattern_0	MA0474.3	3	0.0475014	92.9128	1	10	ATGTCCTTGT	CCCACTTCCTGTTT	-
metacluster_0pattern_0	MA0523.1	-2	0.0475014	92.9128	1	8	ATGTCCTTGT	TTCCTTTGATCTTT	-
metacluster_0pattern_0	MA1868.1	7	0.0479137	93.7192	1	10	ATGTCCTTGT	AAGTAGGATGTTTTTTTGTG	+
metacluster_0pattern_0	MA1418.1	8	0.0482488	94.3746	1	10	ATGTCCTTGT	CAGTTTCGGTTTCCGTTTCCC	-
metacluster_0pattern_0	MA0160.2	-1	0.0498166	97.4414	1	9	ATGTCCTTGT	TGACCTTTAA	-
metacluster_0pattern_0	MA0554.1	1	0.0503032	98.3931	1	10	ATGTCCTTGT	TTTTTCCATTTTTGG	+
metacluster_0pattern_0	MA0556.1	-1	0.0503032	98.3931	1	9	ATGTCCTTGT	TTTCCATTTTTGGAA	-
metacluster_0pattern_0	MA1538.1	7	0.0503032	98.3931	1	8	ATGTCCTTGT	AAGGTCAATGACCTT	-
metacluster_0pattern_0	MA1253.1	2	0.0504765	98.7321	1	10	ATGTCCTTGT	TATTGTCGGTGGAG	+
metacluster_0pattern_0	MA1695.1	3	0.0504765	98.7321	1	10	ATGTCCTTGT	GACGTGTCCCCCGC	-
metacluster_0pattern_1	MA1165.2	2	0.000691589	1.35275	1	10	AAGGATCTTT	AACAGAATCTTTAA	-
metacluster_0pattern_1	MA1885.1	8	0.000781647	1.5289	1	10	AAGGATCTTT	AAAACATTAATGATCATTTA	-
metacluster_0pattern_1	MA0460.1	0	0.00113281	2.21578	1	9	AAGGATCTTT	AAGGATAAT	+
metacluster_0pattern_1	MA1386.2	1	0.00129695	2.53684	1	10	AAGGATCTTT	AAAGAATCTTTAA	-
metacluster_0pattern_1	MA1164.1	-1	0.00315005	6.16151	1	9	AAGGATCTTT	GGAATCTTTTT	-
metacluster_0pattern_1	MA1898.1	8	0.00315198	6.16527	1	10	AAGGATCTTT	TAATAATTAATGATTTTTTA	+
metacluster_0pattern_1	MA0949.1	0	0.00368642	7.21064	1	10	AAGGATCTTT	GCGAATCTTT	+
metacluster_0pattern_1	MA0293.1	0	0.00521018	10.1911	1	10	AAGGATCTTT	AAAGATCTAAA	+
metacluster_0pattern_1	MA1471.1	2	0.00771766	15.0957	1	10	AAGGATCTTT	GTAATGGTTTTT	-
metacluster_0pattern_1	MA1827.1	5	0.00794666	15.5437	1	6	AAGGATCTTT	AGGATAAGGAT	-
metacluster_0pattern_1	MA1168.1	2	0.00796772	15.5849	1	10	AAGGATCTTT	AAAAGAATCTTCTT	+
metacluster_0pattern_1	MA0347.2	2	0.00825072	16.1384	1	10	AAGGATCTTT	TAAAGGGTCCATT	+
metacluster_0pattern_1	MA0610.1	1	0.0104792	20.4974	1	10	AAGGATCTTT	AATGTATCAAT	+
metacluster_0pattern_1	MA0972.1	0	0.0106983	20.9258	1	8	AAGGATCTTT	AAATATCT	+
metacluster_0pattern_1	MA1665.2	4	0.0111623	21.8335	1	10	AAGGATCTTT	CTGGAAGGTTCTAG	+
metacluster_0pattern_1	MA0719.1	-1	0.0114326	22.3622	1	8	AAGGATCTTT	GGGATTAT	-
metacluster_0pattern_1	MA1666.2	4	0.0127941	25.0253	1	10	AAGGATCTTT	CTAGAAGGTTCTAGAA	+
metacluster_0pattern_1	MA1640.1	1	0.0128801	25.1936	1	10	AAGGATCTTT	AAATGATTTATGGCT	+
metacluster_0pattern_1	MA1751.1	0	0.0136888	26.7752	1	10	AAGGATCTTT	CAGGTACATTC	+
metacluster_0pattern_1	MA1737.1	1	0.0136888	26.7752	1	10	AAGGATCTTT	TTCGAATCTAT	-
metacluster_0pattern_1	MA1534.1	-1	0.0142248	27.8238	1	9	AAGGATCTTT	ATGAACTTT	+
metacluster_0pattern_1	MA1269.1	4	0.0145575	28.4744	1	10	AAGGATCTTT	GAAAAAGTAACTTT	+
metacluster_0pattern_1	MA1830.1	4	0.014591	28.54	1	10	AAGGATCTTT	AAAAAAGGAATATTCTTTTTCTT	+
metacluster_0pattern_1	MA2023.1	2	0.0152748	29.8775	1	10	AAGGATCTTT	AAAAGGAATATTCTTTT	-
metacluster_0pattern_1	MA1443.1	-1	0.0158816	31.0644	1	8	AAGGATCTTT	GGGATTAA	-
metacluster_0pattern_1	MA0435.1	3	0.0164967	32.2676	1	10	AAGGATCTTT	TGTAAGGATTTACGTCTTCA	-
metacluster_0pattern_1	MA1388.1	-1	0.0169549	33.1637	1	8	AAGGATCTTT	AGAATCTG	+
metacluster_0pattern_1	MA0121.1	0	0.0180988	35.4013	1	8	AAGGATCTTT	GCGGATCT	-
metacluster_0pattern_1	MA1906.1	8	0.0188196	36.8112	1	10	AAGGATCTTT	TTTTAATTAATGAGGTTTTT	+
metacluster_0pattern_1	MA1113.2	0	0.0194645	38.0725	1	10	AAGGATCTTT	AATGATTTATGAC	-
metacluster_0pattern_1	MA0417.1	0	0.02019	39.4917	1	6	AAGGATCTTT	AAGCAT	+
metacluster_0pattern_1	MA1387.1	-1	0.0203036	39.7138	1	9	AAGGATCTTT	AGAATCTTCGATTCT	-
metacluster_0pattern_1	MA1185.1	2	0.0207412	40.5699	1	8	AAGGATCTTT	AAAAATATCT	-
metacluster_0pattern_1	MA1747.1	3	0.0213958	41.8502	1	10	AAGGATCTTT	AAAAAGTAGCTTTT	+
metacluster_0pattern_1	MA0679.2	1	0.0215115	42.0765	1	10	AAGGATCTTT	AAAAAATCAATAAATA	+
metacluster_0pattern_1	MA1385.1	2	0.0216317	42.3117	1	10	AAGGATCTTT	AAAAGAATATTTTAA	-
metacluster_0pattern_1	MA1421.1	0	0.0221213	43.2692	1	10	AAGGATCTTT	AAAGATCAAAGG	+
metacluster_0pattern_1	MA1884.1	8	0.0228545	44.7035	1	10	AAGGATCTTT	ATAATAATAATGATAATTAA	+
metacluster_0pattern_1	MA1186.1	6	0.0230328	45.0521	1	9	AAGGATCTTT	GAGGATAAGGTTAAT	-
metacluster_0pattern_1	MA1851.1	4	0.0232766	45.529	1	10	AAGGATCTTT	TATTTAAGATAATTATTTTTAA	+
metacluster_0pattern_1	MA1187.1	2	0.0234357	45.8402	1	8	AAGGATCTTT	AAAAATATCT	-
metacluster_0pattern_1	MA0945.1	1	0.0248939	48.6924	1	9	AAGGATCTTT	AGCGAATCTT	+
metacluster_0pattern_1	MA1389.1	0	0.0260662	50.9856	1	10	AAGGATCTTT	AAAGAATATTCCAAT	+
metacluster_0pattern_1	MA1383.1	1	0.0260662	50.9856	1	10	AAGGATCTTT	AAAGAATATTCTAAT	-
metacluster_0pattern_1	MA1384.1	1	0.0265081	51.8498	1	10	AAGGATCTTT	AAAAGAATATTCC	+
metacluster_0pattern_1	MA1451.1	0	0.0269558	52.7255	1	8	AAGGATCTTT	AAAGGTCA	+
metacluster_0pattern_1	MA0302.1	0	0.0272145	53.2317	1	10	AAGGATCTTT	AAAGATCTAAA	+
metacluster_0pattern_1	MA1733.1	2	0.0273723	53.5401	1	10	AAGGATCTTT	TTAAGGGCATTTTT	-
metacluster_0pattern_1	MA1977.1	11	0.0280021	54.772	1	10	AAGGATCTTT	GCCAGGAAGACAAGGATGGTT	+
metacluster_0pattern_1	MA1735.1	1	0.0288777	56.4848	1	10	AAGGATCTTT	AAAAGAATGTT	-
metacluster_0pattern_1	MA1663.2	4	0.0298908	58.4664	1	9	AAGGATCTTT	ACACAAGTAACAT	+
metacluster_0pattern_1	MA0729.1	7	0.0299136	58.5109	1	10	AAGGATCTTT	GAGGTCAAAAGGTCAATG	+
metacluster_0pattern_1	MA1401.1	0	0.0299185	58.5206	1	10	AAGGATCTTT	TAAGATATTTTT	-
metacluster_0pattern_1	MA1479.1	1	0.0299185	58.5206	1	10	AAGGATCTTT	AATGTATCAATT	-
metacluster_0pattern_1	MA1183.1	3	0.0324727	63.5167	1	8	AAGGATCTTT	AAAAAATATCT	-
metacluster_0pattern_1	MA0757.1	1	0.0327673	64.0928	1	10	AAGGATCTTT	AAAAAATCAATAAT	+
metacluster_0pattern_1	MA1166.1	2	0.0327673	64.0928	1	10	AAGGATCTTT	AAAGGGAATATTCC	+
metacluster_0pattern_1	MA1975.1	-1	0.0331948	64.9289	1	9	AAGGATCTTT	AGGACCTTGATGAAT	-
metacluster_0pattern_1	MA1618.1	1	0.0336421	65.8039	1	10	AAGGATCTTT	TAAACATCTGTTT	-
metacluster_0pattern_1	MA1190.1	3	0.0344146	67.315	1	8	AAGGATCTTT	AAAAAATATCT	-
metacluster_0pattern_1	MA1184.1	4	0.034759	67.9887	1	10	AAGGATCTTT	AAAAAAATATCTTA	+
metacluster_0pattern_1	MA1191.1	5	0.0352228	68.8958	1	10	AAGGATCTTT	TAAAAAAATATCTTA	+
metacluster_0pattern_1	MA0319.1	0	0.0356966	69.8225	1	8	AAGGATCTTT	ATGGAACA	+
metacluster_0pattern_1	MA1182.1	4	0.0377698	73.8777	1	8	AAGGATCTTT	AAAAAAATATCT	-
metacluster_0pattern_1	MA1603.1	6	0.0377952	73.9273	1	7	AAGGATCTTT	GATACAAAGTATC	+
metacluster_0pattern_1	MA0946.1	-1	0.0381719	74.6643	1	8	AAGGATCTTT	CGTATCTT	-
metacluster_0pattern_1	MA1706.1	0	0.0398232	77.8943	1	10	AAGGATCTTT	TAGAATGTAC	-
metacluster_0pattern_1	MA2051.1	4	0.0399927	78.2258	1	8	AAGGATCTTT	AAACAAGTATAT	+
metacluster_0pattern_1	MA1163.2	1	0.0413805	80.9404	1	10	AAGGATCTTT	AAAGAATATTCTTT	+
metacluster_0pattern_1	MA1676.2	5	0.0413805	80.9404	1	9	AAGGATCTTT	TTGTTAAGTAACTA	+
metacluster_0pattern_1	MA1188.1	8	0.0413805	80.9404	1	6	AAGGATCTTT	ATGAAGATAAGGAT	-
metacluster_0pattern_1	MA2035.1	14	0.0435681	85.2192	1	10	AAGGATCTTT	GTAGCTTGTACTACAAGCTTCTTT	-
metacluster_0pattern_1	MA1677.1	3	0.0447937	87.6165	1	9	AAGGATCTTT	AACAAGAAACAT	+
metacluster_0pattern_1	MA1917.1	10	0.0449516	87.9253	1	10	AAGGATCTTT	AAAAAAAAACAATAAAATTT	-
metacluster_0pattern_1	MA0398.1	0	0.04636	90.6802	1	9	AAGGATCTTT	AAAAATTTT	-
metacluster_0pattern_1	MA0495.3	4	0.047048	92.0258	1	10	AAGGATCTTT	AAGTCAGCATTTTTTT	+
metacluster_0pattern_1	MA1146.1	-1	0.0470607	92.0507	1	9	AAGGATCTTT	AAGGTCAATGACCTC	-
metacluster_0pattern_1	MA0190.1	-2	0.0473763	92.6681	1	6	AAGGATCTTT	GGATTA	-
metacluster_0pattern_1	MA0234.1	-2	0.0473763	92.6681	1	6	AAGGATCTTT	GGATTA	-
metacluster_0pattern_1	MA1825.1	5	0.0483873	94.6455	1	6	AAGGATCTTT	CAGATAAGGTT	-
metacluster_0pattern_1	MA1014.1	-1	0.0494875	96.7975	1	8	AAGGATCTTT	CAGATCTA	-
metacluster_0pattern_1	MA0440.1	5	0.0498031	97.4149	1	10	AAGGATCTTT	ACCTTAAAGGTCATG	+
metacluster_0pattern_1	MA0153.2	3	0.0501822	98.1564	1	10	AAGGATCTTT	GTTAATGATTAAC	+
metacluster_0pattern_1	MA0212.1	-2	0.0503688	98.5214	1	6	AAGGATCTTT	GGATTA	-
metacluster_0pattern_2	MA0390.1	8	1.44462e-05	0.0282568	0.0342208	10	AAAAATTTTA	CCAGAGTGAAAAATTTTGGAC	-
metacluster_0pattern_2	MA0398.1	0	1.74953e-05	0.0342208	0.0342208	9	AAAAATTTTA	AAAAATTTT	-
metacluster_0pattern_2	MA1380.1	2	7.89202e-05	0.154368	0.102912	10	AAAAATTTTA	TTAAAAAATTTAAAA	-
metacluster_0pattern_2	MA0378.1	5	0.000351505	0.687544	0.314994	10	AAAAATTTTA	ATTGAAAAAAATTTTCTACGG	+
metacluster_0pattern_2	MA1379.1	2	0.000761978	1.49043	0.425837	10	AAAAATTTTA	TTTTAAAATTTAAAT	+
metacluster_0pattern_2	MA1161.1	4	0.00115703	2.26316	0.565789	10	AAAAATTTTA	ATTTTAAAATTTAAA	+
metacluster_0pattern_2	MA1179.1	1	0.00134104	2.62307	0.582904	10	AAAAATTTTA	TAACAACTTTAACGGTAAT	-
metacluster_0pattern_2	MA1366.1	5	0.00198922	3.89091	0.778181	10	AAAAATTTTA	ACGGTAAAAAATTAAA	+
metacluster_0pattern_2	MA0932.1	0	0.00333635	6.52589	0.849853	8	AAAAATTTTA	AATTAATT	+
metacluster_0pattern_2	MA1294.1	0	0.00347588	6.79883	0.849853	10	AAAAATTTTA	AAAAAAGTTAGGTAG	+
metacluster_0pattern_2	MA1401.1	2	0.00544619	10.6527	1	10	AAAAATTTTA	AAAAATATCTTA	+
metacluster_0pattern_2	MA0870.1	0	0.00625167	12.2283	1	10	AAAAATTTTA	AACAATGTTATTGTT	-
metacluster_0pattern_2	MA1881.1	-1	0.00649261	12.6996	1	9	AAAAATTTTA	AAAAATTAATTAATTAAATC	-
metacluster_0pattern_2	MA1386.2	2	0.00680148	13.3037	1	10	AAAAATTTTA	TTAAAGATTCTTT	+
metacluster_0pattern_2	MA0901.2	-2	0.00873071	17.0773	1	8	AAAAATTTTA	AAATTTTATTGGTT	-
metacluster_0pattern_2	MA1162.1	2	0.00887725	17.3639	1	10	AAAAATTTTA	ATTTGAATTTTAAAT	-
metacluster_0pattern_2	MA1172.1	-1	0.00950651	18.5947	1	9	AAAAATTTTA	AAAATATGACCGTTG	+
metacluster_0pattern_2	MA1773.1	4	0.0133766	26.1646	1	10	AAAAATTTTA	TTTCAAAATTTTCACCTACCT	+
metacluster_0pattern_2	MA0911.1	-3	0.0146565	28.6681	1	7	AAAAATTTTA	AATTTTACGACC	-
metacluster_0pattern_2	MA1191.1	5	0.015114	29.563	1	10	AAAAATTTTA	TAAAAAAATATCTTA	+
metacluster_0pattern_2	MA1165.2	2	0.0157505	30.808	1	10	AAAAATTTTA	TTAAAGATTCTGTT	+
metacluster_0pattern_2	MA1682.1	0	0.0157505	30.808	1	10	AAAAATTTTA	TAAAATTCAAATTT	+
metacluster_0pattern_2	MA1187.1	0	0.0160184	31.332	1	10	AAAAATTTTA	AAAAATATCT	-
metacluster_0pattern_2	MA1292.1	-1	0.0161144	31.5198	1	9	AAAAATTTTA	AAAAAATTAGGTAAA	+
metacluster_0pattern_2	MA0681.2	1	0.0161535	31.5963	1	10	AAAAATTTTA	ATATAATTTGATTAAA	-
metacluster_0pattern_2	MA1184.1	4	0.0167773	32.8164	1	10	AAAAATTTTA	AAAAAAATATCTTA	+
metacluster_0pattern_2	MA0866.1	0	0.0182927	35.7805	1	10	AAAAATTTTA	AACAATGGTAGTGTT	+
metacluster_0pattern_2	MA1210.2	3	0.0192515	37.656	1	10	AAAAATTTTA	ATCAATAATTGAA	+
metacluster_0pattern_2	MA1735.1	2	0.0198553	38.8369	1	9	AAAAATTTTA	AAAAGAATGTT	-
metacluster_0pattern_2	MA0974.2	2	0.0200473	39.2126	1	10	AAAAATTTTA	ATAAAAAGTGAA	+
metacluster_0pattern_2	MA1185.1	0	0.0205265	40.1498	1	10	AAAAATTTTA	AAAAATATCT	-
metacluster_0pattern_2	MA1450.1	-2	0.0215145	42.0824	1	8	AAAAATTTTA	AAATTTGAATTTCC	-
metacluster_0pattern_2	MA1385.1	4	0.0220493	43.1284	1	10	AAAAATTTTA	AAAAGAATATTTTAA	-
metacluster_0pattern_2	MA1190.1	0	0.0224354	43.8835	1	10	AAAAATTTTA	AAAAAATATCT	-
metacluster_0pattern_2	MA1183.1	1	0.0238293	46.6101	1	10	AAAAATTTTA	AAAAAATATCT	-
metacluster_0pattern_2	MA1182.1	0	0.0255774	50.0294	1	10	AAAAATTTTA	AGATATTTTTTT	+
metacluster_0pattern_2	MA1317.1	0	0.026147	51.1436	1	10	AAAAATTTTA	AAAAAAGTCAAAG	-
metacluster_0pattern_2	MA1207.1	-1	0.0264298	51.6967	1	9	AAAAATTTTA	CAAATTTAACACGTGTT	-
metacluster_0pattern_2	MA1870.1	0	0.0272948	53.3887	1	10	AAAAATTTTA	AAAAAAATAAACAAACAAAA	+
metacluster_0pattern_2	MA1896.1	-1	0.0290516	56.825	1	9	AAAAATTTTA	AAAAATTAATTAATTAATTT	-
metacluster_0pattern_2	MA1280.1	1	0.0291573	57.0318	1	10	AAAAATTTTA	CAAAAAGTTAAAAA	+
metacluster_0pattern_2	MA1706.1	0	0.02928	57.2717	1	10	AAAAATTTTA	GTACATTCTA	+
metacluster_0pattern_2	MA1213.2	3	0.0294701	57.6435	1	10	AAAAATTTTA	AACAATAATTGAT	-
metacluster_0pattern_2	MA1861.1	7	0.0298055	58.2996	1	10	AAAAATTTTA	AATTATGTAAATATTTACTTAA	+
metacluster_0pattern_2	MA1087.2	0	0.0298917	58.4682	1	10	AAAAATTTTA	AAAAAAGTCAACGAT	+
metacluster_0pattern_2	MA0293.1	0	0.030168	59.0087	1	10	AAAAATTTTA	AAAGATCTAAA	+
metacluster_0pattern_2	MA0367.1	4	0.0319588	62.5114	1	7	AAAAATTTTA	CCGGAAAAATT	-
metacluster_0pattern_2	MA1471.1	1	0.0323865	63.3481	1	10	AAAAATTTTA	AAAAACCATTAC	+
metacluster_0pattern_2	MA0679.2	0	0.0339208	66.3491	1	10	AAAAATTTTA	AAAAAATCAATAAATA	+
metacluster_0pattern_2	MA1534.1	0	0.0354851	69.4089	1	9	AAAAATTTTA	ATGAACTTT	+
metacluster_0pattern_2	MA1186.1	0	0.0357293	69.8865	1	10	AAAAATTTTA	ATTAACCTTATCCTC	+
metacluster_0pattern_2	MA1814.1	5	0.0357293	69.8865	1	10	AAAAATTTTA	TTCCCAAAAATAGAA	-
metacluster_0pattern_2	MA1192.1	-1	0.0357293	69.8865	1	9	AAAAATTTTA	ATAACCTTATCCATA	-
metacluster_0pattern_2	MA1836.1	0	0.0358118	70.0479	1	10	AAAAATTTTA	ATACATTGTAT	-
metacluster_0pattern_2	MA0972.1	0	0.0361181	70.6469	1	8	AAAAATTTTA	AAATATCT	+
metacluster_0pattern_2	MA1661.1	-3	0.0363344	71.0702	1	7	AAAAATTTTA	ATTTTTAACCAT	-
metacluster_0pattern_2	MA0757.1	0	0.0391231	76.5247	1	10	AAAAATTTTA	AAAAAATCAATAAT	+
metacluster_0pattern_2	MA1315.1	0	0.0391231	76.5247	1	10	AAAAATTTTA	AAAAAAGTCAACGA	-
metacluster_0pattern_2	MA1917.1	4	0.0393866	77.0402	1	10	AAAAATTTTA	AAAAAAAAACAATAAAATTT	-
metacluster_0pattern_2	MA1094.2	0	0.040485	79.1887	1	10	AAAAATTTTA	AAAAAAGTCAACGATT	+
metacluster_0pattern_2	MA0981.1	0	0.0410962	80.3842	1	10	AAAAATTTTA	CAAAAAGTTA	+
metacluster_0pattern_2	MA1872.1	7	0.0418035	81.7677	1	10	AAAAATTTTA	AAAACAAAAACATGTTTATA	-
metacluster_0pattern_2	MA1873.1	9	0.0418035	81.7677	1	10	AAAAATTTTA	AAAATATATAAACAATAAAA	-
metacluster_0pattern_2	MA0040.1	1	0.042344	82.8248	1	10	AAAAATTTTA	AATAAACAATA	-
metacluster_0pattern_2	MA1365.2	-3	0.042344	82.8248	1	7	AAAAATTTTA	TTTTTTACCAT	-
metacluster_0pattern_2	MA1320.1	-2	0.0438646	85.7992	1	8	AAAAATTTTA	AAATTGTACGGACA	+
metacluster_0pattern_2	MA1212.1	1	0.0447398	87.5111	1	10	AAAAATTTTA	TCAATAATTAA	+
metacluster_0pattern_2	MA1640.1	0	0.045053	88.1237	1	10	AAAAATTTTA	AAATGATTTATGGCT	+
metacluster_0pattern_2	MA1281.1	0	0.0451439	88.3014	1	10	AAAAATTTTA	AAAAAAGTAAAAAAAAAAAAA	+
metacluster_0pattern_2	MA1193.1	-1	0.0451439	88.3014	1	9	AAAAATTTTA	AAAAAATTGGATAAGGATAAG	+
metacluster_0pattern_2	MA1274.1	10	0.0478855	93.6641	1	10	AAAAATTTTA	AAAAAAAAAAAAAAAAGTAAA	-
metacluster_0pattern_2	MA1269.1	0	0.0490856	96.0114	1	10	AAAAATTTTA	GAAAAAGTAACTTT	+
metacluster_0pattern_2	MA1894.1	-1	0.0498705	97.5468	1	9	AAAAATTTTA	AAAAATTTGCTGACTCAGCA	+
metacluster_0pattern_2	MA1276.1	1	0.0498785	97.5623	1	10	AAAAATTTTA	CAAAAAGTTAA	+
metacluster_0pattern_3	MA1881.1	0	6.79428e-06	0.0132896	0.0253676	10	AAAAATTAAT	AAAAATTAATTAATTAAATC	-
metacluster_0pattern_3	MA1896.1	0	1.47483e-05	0.0288477	0.0275328	10	AAAAATTAAT	AAAAATTAATTAATTAATTT	-
metacluster_0pattern_3	MA1925.1	0	0.000152919	0.299109	0.139344	10	AAAAATTAAT	ATAAATTAATTAATTAAATT	-
metacluster_0pattern_3	MA1904.1	0	0.000260273	0.509094	0.139344	10	AAAAATTAAT	AAAAATTAATTAATTAAAAT	-
metacluster_0pattern_3	MA1883.1	0	0.000353016	0.690499	0.139344	10	AAAAATTAAT	AAAAATTAATTAATTAAAAA	-
metacluster_0pattern_3	MA1910.1	0	0.000353016	0.690499	0.139344	10	AAAAATTAAT	ATAAATTAATTAATTAAATT	-
metacluster_0pattern_3	MA1366.1	6	0.000390356	0.763537	0.139344	10	AAAAATTAAT	ACGGTAAAAAATTAAA	+
metacluster_0pattern_3	MA1844.1	0	0.000430781	0.842607	0.139344	10	AAAAATTAAT	TAAAATTAATTAATTAAAAT	-
metacluster_0pattern_3	MA1900.1	0	0.000430781	0.842607	0.139344	10	AAAAATTAAT	AATAATTAATTAATTATTAA	-
metacluster_0pattern_3	MA1924.1	0	0.000475469	0.930018	0.139344	10	AAAAATTAAT	TAAATTTAATTAAATAAAAA	+
metacluster_0pattern_3	MA1895.1	0	0.000475469	0.930018	0.139344	10	AAAAATTAAT	TTAAATTAATTAATTAAAAA	-
metacluster_0pattern_3	MA0934.1	-3	0.000539754	1.05576	0.139344	7	AAAAATTAAT	AATTAATT	+
metacluster_0pattern_3	MA1161.1	5	0.000559813	1.09499	0.139344	10	AAAAATTAAT	ATTTTAAAATTTAAA	+
metacluster_0pattern_3	MA1379.1	4	0.000559813	1.09499	0.139344	10	AAAAATTAAT	TTTTAAAATTTAAAT	+
metacluster_0pattern_3	MA1907.1	0	0.000637863	1.24766	0.144716	10	AAAAATTAAT	TTAATTTAATTAATTTAATT	-
metacluster_0pattern_3	MA1380.1	4	0.000677463	1.32512	0.144716	10	AAAAATTAAT	TTAAAAAATTTAAAA	-
metacluster_0pattern_3	MA1898.1	1	0.000774416	1.51476	0.144716	10	AAAAATTAAT	TAATAATTAATGATTTTTTA	+
metacluster_0pattern_3	MA1889.1	2	0.000852712	1.66791	0.144716	10	AAAAATTAAT	AATTAAATTAATTAAATTAA	+
metacluster_0pattern_3	MA1879.1	0	0.000852712	1.66791	0.144716	10	AAAAATTAAT	AATAATTAATTAATTAATTA	-
metacluster_0pattern_3	MA0757.1	1	0.000931766	1.82253	0.145161	10	AAAAATTAAT	AAAAAATCAATAAT	+
metacluster_0pattern_3	MA0679.2	1	0.00101575	1.98681	0.145161	10	AAAAATTAAT	AAAAAATCAATAAATA	+
metacluster_0pattern_3	MA0700.2	1	0.00103804	2.03041	0.145161	10	AAAAATTAAT	AACCAATTAAT	+
metacluster_0pattern_3	MA0790.1	3	0.0011155	2.18192	0.145161	10	AAAAATTAAT	ATGAATAATTAATG	+
metacluster_0pattern_3	MA1882.1	0	0.00113345	2.21703	0.145161	10	AAAAATTAAT	TAAAATTAATTAATTATAAT	-
metacluster_0pattern_3	MA0169.1	-2	0.00123324	2.41221	0.145161	7	AAAAATTAAT	CAATTAA	-
metacluster_0pattern_3	MA0135.1	-2	0.00123363	2.41298	0.145161	8	AAAAATTAAT	AAATTAATTAATC	+
metacluster_0pattern_3	MA1903.1	1	0.00124412	2.4335	0.145161	10	AAAAATTAAT	TAAAAATCAATTAAAAACAA	+
metacluster_0pattern_3	MA0933.1	-3	0.00130191	2.54653	0.1473	7	AAAAATTAAT	AATTAAAT	+
metacluster_0pattern_3	MA0171.1	-2	0.00134903	2.63871	0.148143	7	AAAAATTAAT	CAATTAA	-
metacluster_0pattern_3	MA1442.1	-2	0.00156623	3.06355	0.149997	8	AAAAATTAAT	TAATTAAT	-
metacluster_0pattern_3	MA0601.1	-2	0.00159215	3.11425	0.149997	8	AAAAATTAAT	ATATTAATTAA	+
metacluster_0pattern_3	MA0990.1	-2	0.00164038	3.20858	0.149997	8	AAAAATTAAT	CAATTAATGC	+
metacluster_0pattern_3	MA0791.1	3	0.00173566	3.39496	0.149997	10	AAAAATTAAT	ATGCATAATTAATGAG	+
metacluster_0pattern_3	MA0168.1	-2	0.00176766	3.45755	0.149997	7	AAAAATTAAT	CAATTAA	-
metacluster_0pattern_3	MA0444.1	-2	0.00176766	3.45755	0.149997	7	AAAAATTAAT	CAATTAA	-
metacluster_0pattern_3	MA1757.1	-1	0.00187515	3.6678	0.155583	9	AAAAATTAAT	GTAATTAATGC	-
metacluster_0pattern_3	MA0192.1	-2	0.00193679	3.78837	0.156011	7	AAAAATTAAT	CAATTAA	-
metacluster_0pattern_3	MA1162.1	4	0.00198601	3.88463	0.156011	10	AAAAATTAAT	ATTTAAAATTCAAAT	+
metacluster_0pattern_3	MA1699.1	2	0.00206202	4.03332	0.156011	10	AAAAATTAAT	AAAAAAATCGATAATT	+
metacluster_0pattern_3	MA0196.1	-2	0.00212209	4.1508	0.156011	7	AAAAATTAAT	CAATTAA	-
metacluster_0pattern_3	MA1905.1	0	0.00213762	4.18119	0.156011	10	AAAAATTAAT	AATAACTAATTAATTAAAAA	-
metacluster_0pattern_3	MA0457.1	-2	0.00232484	4.5474	0.156011	7	AAAAATTAAT	TAATTAA	-
metacluster_0pattern_3	MA1280.1	2	0.00241416	4.7221	0.156011	10	AAAAATTAAT	CAAAAAGTTAAAAA	+
metacluster_0pattern_3	MA1327.2	-3	0.00244704	4.78641	0.156011	7	AAAAATTAAT	AATTAATTAA	-
metacluster_0pattern_3	MA0208.1	-2	0.00254888	4.9856	0.156011	7	AAAAATTAAT	TAATTAA	+
metacluster_0pattern_3	MA0176.1	-2	0.00254888	4.9856	0.156011	7	AAAAATTAAT	TAATTAA	-
metacluster_0pattern_3	MA0226.1	-2	0.00254888	4.9856	0.156011	7	AAAAATTAAT	TAATTAA	-
metacluster_0pattern_3	MA0236.1	-2	0.00254888	4.9856	0.156011	7	AAAAATTAAT	TAATTAA	-
metacluster_0pattern_3	MA0245.1	-2	0.00254888	4.9856	0.156011	7	AAAAATTAAT	TAATTAA	-
metacluster_0pattern_3	MA0248.1	-2	0.00254888	4.9856	0.156011	7	AAAAATTAAT	CAATTAA	-
metacluster_0pattern_3	MA0250.1	-2	0.00254888	4.9856	0.156011	7	AAAAATTAAT	CAATTAA	-
metacluster_0pattern_3	MA1682.1	0	0.00261869	5.12215	0.157188	10	AAAAATTAAT	TAAAATTCAAATTT	+
metacluster_0pattern_3	MA0683.1	3	0.00265363	5.1905	0.157188	10	AAAAATTAAT	ATGCATAATTAATGAG	+
metacluster_0pattern_3	MA0172.1	-2	0.00279764	5.47219	0.157188	7	AAAAATTAAT	TAATTAA	-
metacluster_0pattern_3	MA0179.1	-2	0.00279764	5.47219	0.157188	7	AAAAATTAAT	TAATTAA	-
metacluster_0pattern_3	MA0194.1	-2	0.00279764	5.47219	0.157188	7	AAAAATTAAT	TAATTAA	-
metacluster_0pattern_3	MA0388.1	-1	0.00285519	5.58475	0.157188	8	AAAAATTAAT	GAAATCAA	+
metacluster_0pattern_3	MA1212.1	2	0.00300954	5.88667	0.161008	9	AAAAATTAAT	TCAATAATTAA	+
metacluster_0pattern_3	MA0240.1	-2	0.00306982	6.00457	0.161008	7	AAAAATTAAT	TAATTAA	-
metacluster_0pattern_3	MA0927.1	-1	0.00309501	6.05384	0.161008	8	AAAAATTAAT	CTAATTAA	+
metacluster_0pattern_3	MA0681.2	5	0.00312548	6.11344	0.161008	10	AAAAATTAAT	TTTAATCAAATTATAT	+
metacluster_0pattern_3	MA1885.1	1	0.00327942	6.41455	0.161008	10	AAAAATTAAT	AAAACATTAATGATCATTTA	-
metacluster_0pattern_3	MA1329.2	2	0.00332084	6.49556	0.161008	10	AAAAATTAAT	TAACTAATTAATT	+
metacluster_0pattern_3	MA0175.1	-2	0.00336361	6.57922	0.161008	7	AAAAATTAAT	CAATTAA	-
metacluster_0pattern_3	MA0191.1	-2	0.00336361	6.57922	0.161008	7	AAAAATTAAT	TAATTAA	-
metacluster_0pattern_3	MA0230.1	-2	0.00336361	6.57922	0.161008	7	AAAAATTAAT	TAATTAA	-
metacluster_0pattern_3	MA0703.2	-2	0.00350915	6.86389	0.165849	8	AAAAATTAAT	ATTTTAATTAA	+
metacluster_0pattern_3	MA0398.1	-1	0.00364551	7.13062	0.167526	9	AAAAATTAAT	AAAATTTTT	+
metacluster_0pattern_3	MA0170.1	-2	0.00367924	7.19659	0.167526	7	AAAAATTAAT	TAATTAA	-
metacluster_0pattern_3	MA0178.1	-2	0.00367924	7.19659	0.167526	7	AAAAATTAAT	TAATTAA	-
metacluster_0pattern_3	MA1330.1	-1	0.0038059	7.44434	0.171205	9	AAAAATTAAT	AAATGTAATTAATTA	+
metacluster_0pattern_3	MA1869.1	1	0.00386835	7.56649	0.171942	10	AAAAATTAAT	AAAAAAATAAACAAAAAAAA	-
metacluster_0pattern_3	MA0206.1	-2	0.00401877	7.86071	0.176527	7	AAAAATTAAT	TAATTAA	-
metacluster_0pattern_3	MA0181.1	-2	0.00438574	8.5785	0.188218	7	AAAAATTAAT	TAATTAA	-
metacluster_0pattern_3	MA0251.1	-2	0.00438574	8.5785	0.188218	7	AAAAATTAAT	TAATTAA	-
metacluster_0pattern_3	MA0621.1	0	0.00474326	9.27781	0.198452	10	AAAAATTAAT	ACTAATTAATT	-
metacluster_0pattern_3	MA1369.1	-1	0.00474326	9.27781	0.198452	9	AAAAATTAAT	GTAATTAATGC	+
metacluster_0pattern_3	MA0220.1	-2	0.00478368	9.35687	0.198452	7	AAAAATTAAT	TAATTAA	-
metacluster_0pattern_3	MA1209.1	2	0.00510746	9.99019	0.207278	9	AAAAATTAAT	TCAATAATTGA	+
metacluster_0pattern_3	MA1870.1	1	0.00532435	10.4144	0.211483	10	AAAAATTAAT	AAAAAAATAAACAAACAAAA	+
metacluster_0pattern_3	MA0151.1	-4	0.00547477	10.7087	0.211575	6	AAAAATTAAT	ATTAAA	+
metacluster_0pattern_3	MA0235.1	-2	0.00567851	11.1072	0.212017	7	AAAAATTAAT	AAATCAA	-
metacluster_0pattern_3	MA0257.1	-2	0.00567851	11.1072	0.212017	7	AAAAATTAAT	TAATTAA	-
metacluster_0pattern_3	MA1375.1	-1	0.00591245	11.5648	0.216423	9	AAAAATTAAT	GTAATTAATGC	-
metacluster_0pattern_3	MA0167.1	-2	0.00618279	12.0935	0.216835	7	AAAAATTAAT	TAATTAA	-
metacluster_0pattern_3	MA0214.1	-2	0.00618279	12.0935	0.216835	7	AAAAATTAAT	CAATTAA	-
metacluster_0pattern_3	MA1909.1	9	0.00621408	12.1547	0.216835	10	AAAAATTAAT	TTAATTTAATTAAATTAATT	-
metacluster_0pattern_3	MA0666.2	-1	0.00665364	13.0145	0.225689	8	AAAAATTAAT	CCAATTAA	+
metacluster_0pattern_3	MA0708.2	-1	0.00665364	13.0145	0.225689	8	AAAAATTAAT	CCAATTAA	+
metacluster_0pattern_3	MA0725.1	-1	0.00665364	13.0145	0.225689	8	AAAAATTAAT	ATAATTAG	-
metacluster_0pattern_3	MA0225.1	-2	0.00673628	13.1762	0.225689	7	AAAAATTAAT	TAATTAA	-
metacluster_0pattern_3	MA1276.1	2	0.00683048	13.3604	0.225689	9	AAAAATTAAT	CAAAAAGTTAA	+
metacluster_0pattern_3	MA1807.1	-3	0.00683048	13.3604	0.225689	7	AAAAATTAAT	AATTAATTAAG	-
metacluster_0pattern_3	MA0183.1	-2	0.00715101	13.9874	0.234207	8	AAAAATTAAT	TAATTAAA	-
metacluster_0pattern_3	MA0928.1	0	0.00733563	14.3485	0.236111	10	AAAAATTAAT	ACTAATTAATT	-
metacluster_0pattern_3	MA1275.1	2	0.00733563	14.3485	0.236111	9	AAAAATTAAT	AGAAAAAGTAA	+
metacluster_0pattern_3	MA1213.2	3	0.00753629	14.741	0.240496	10	AAAAATTAAT	AACAATAATTGAT	-
metacluster_0pattern_3	MA1908.1	2	0.00774109	15.1416	0.244939	10	AAAAATTAAT	AAACGGATTAATCCGCTTAAAA	+
metacluster_0pattern_3	MA0195.1	-2	0.00798965	15.6278	0.246393	7	AAAAATTAAT	TAATTAA	-
metacluster_0pattern_3	MA0008.3	4	0.00803674	15.7199	0.246393	10	AAAAATTAAT	AATCAATAATTGAAT	+
metacluster_0pattern_3	MA0896.1	3	0.00805612	15.7578	0.246393	10	AAAAATTAAT	ACAAGCAATTAATGAAT	+
metacluster_0pattern_3	MA0618.1	-1	0.00824183	16.121	0.246393	8	AAAAATTAAT	CTAATTAA	-
metacluster_0pattern_3	MA1267.1	7	0.00836782	16.3675	0.246393	10	AAAAATTAAT	AAAAAAAAAAAAGTAAAAAAAAAAAAAAA	-
metacluster_0pattern_3	MA1277.1	6	0.00839183	16.4144	0.246393	10	AAAAATTAAT	AAAAAGAAAAAGTAAAAAAAA	+
metacluster_0pattern_3	MA1157.1	11	0.00839267	16.4161	0.246393	9	AAAAATTAAT	CACAAAACGACAAAAAAAAA	-
metacluster_0pattern_3	MA2034.1	0	0.008447	16.5223	0.246393	10	AAAAATTAAT	TACAAGTAATC	+
metacluster_0pattern_3	MA0715.1	-1	0.008447	16.5223	0.246393	9	AAAAATTAAT	TAATTTAATTA	+
metacluster_0pattern_3	MA0897.1	3	0.00866422	16.9472	0.247723	10	AAAAATTAAT	ACAAGCAATTAAAGAAT	+
metacluster_0pattern_3	MA0166.1	-2	0.00868505	16.988	0.247723	7	AAAAATTAAT	TCATTAA	-
metacluster_0pattern_3	MA1210.2	3	0.00869161	17.0008	0.247723	10	AAAAATTAAT	ATCAATAATTGAA	+
metacluster_0pattern_3	MA0122.3	3	0.00932756	18.2447	0.262706	10	AAAAATTAAT	ATAACCACTTAAA	+
metacluster_0pattern_3	MA0177.1	-2	0.00942839	18.4419	0.262706	7	AAAAATTAAT	TAATTAA	-
metacluster_0pattern_3	MA0189.1	-2	0.00942839	18.4419	0.262706	7	AAAAATTAAT	TAATTAA	-
metacluster_0pattern_3	MA1824.1	3	0.00968571	18.9453	0.26487	9	AAAAATTAAT	AACAATAATTGA	+
metacluster_0pattern_3	MA1906.1	1	0.00971888	19.0101	0.26487	10	AAAAATTAAT	TTTTAATTAATGAGGTTTTT	+
metacluster_0pattern_3	MA0898.1	3	0.0100071	19.5738	0.265021	10	AAAAATTAAT	ACAAGCAATTAAAGAAT	+
metacluster_0pattern_3	MA1450.1	-1	0.0100783	19.7131	0.265021	9	AAAAATTAAT	AAATTTGAATTTCC	-
metacluster_0pattern_3	MA0932.1	-3	0.0101543	19.8618	0.265021	7	AAAAATTAAT	AATTAATT	+
metacluster_0pattern_3	MA0238.1	-2	0.0102213	19.9929	0.265021	7	AAAAATTAAT	TAATTAA	-
metacluster_0pattern_3	MA0448.1	-2	0.0102213	19.9929	0.265021	7	AAAAATTAAT	TAATTAA	-
metacluster_0pattern_3	MA1876.1	3	0.0104504	20.4409	0.269091	10	AAAAATTAAT	ATTAGAATTTAATTACAATT	+
metacluster_0pattern_3	MA1328.1	3	0.0106871	20.904	0.270795	10	AAAAATTAAT	TTTAATCATTAATTA	+
metacluster_0pattern_3	MA0680.2	1	0.0106871	20.904	0.270795	10	AAAAATTAAT	AAATAATTGATTAAT	-
metacluster_0pattern_3	MA0426.1	-2	0.0108623	21.2467	0.270795	6	AAAAATTAAT	CAATTA	-
metacluster_0pattern_3	MA0716.1	-1	0.0108791	21.2796	0.270795	8	AAAAATTAAT	CTAATTAA	+
metacluster_0pattern_3	MA0094.2	-2	0.0108791	21.2796	0.270795	8	AAAAATTAAT	TAATTAAA	-
metacluster_0pattern_3	MA1270.1	9	0.0111493	21.8081	0.27231	10	AAAAATTAAT	AAAAAAAGCAAAAAGTAAA	-
metacluster_0pattern_3	MA1427.2	0	0.0114944	22.483	0.275385	10	AAAAATTAAT	CACAAGTAATCTA	+
metacluster_0pattern_3	MA0075.3	-1	0.0116536	22.7945	0.275385	8	AAAAATTAAT	CTAATTAA	+
metacluster_0pattern_3	MA0675.1	-1	0.0116536	22.7945	0.275385	8	AAAAATTAAT	CTAATTAA	+
metacluster_0pattern_3	MA0701.2	-1	0.0116536	22.7945	0.275385	8	AAAAATTAAT	CTAATTAA	+
metacluster_0pattern_3	MA0202.1	-2	0.0119556	23.3851	0.280284	7	AAAAATTAAT	TAATTAG	-
metacluster_0pattern_3	MA1886.1	1	0.0120658	23.6007	0.280284	10	AAAAATTAAT	ATAATGTTAATTGCTTTTTT	+
metacluster_0pattern_3	MA1274.1	11	0.0120861	23.6404	0.280284	10	AAAAATTAAT	AAAAAAAAAAAAAAAAGTAAA	-
metacluster_0pattern_3	MA0880.1	-1	0.012482	24.4148	0.285912	8	AAAAATTAAT	CCAATTAC	+
metacluster_0pattern_3	MA0433.1	-1	0.012482	24.4148	0.285912	8	AAAAATTAAT	TTAATTAA	-
metacluster_0pattern_3	MA1864.1	1	0.0129552	25.3403	0.292897	10	AAAAATTAAT	ATATAAATAAATAAACAAAA	+
metacluster_0pattern_3	MA1156.1	11	0.0129552	25.3403	0.292897	9	AAAAATTAAT	CAGAAAACGACAAAAAAAAA	-
metacluster_0pattern_3	MA0052.4	4	0.0131699	25.7603	0.292897	10	AAAAATTAAT	TTCTAAAAATAGAAA	+
metacluster_0pattern_3	MA1498.2	-1	0.0133708	26.1532	0.295397	8	AAAAATTAAT	GCAATTAA	+
metacluster_0pattern_3	MA1215.1	2	0.0136444	26.6884	0.298337	9	AAAAATTAAT	CCAATAATTGA	+
metacluster_0pattern_3	MA0219.1	-2	0.0139	27.1884	0.298337	7	AAAAATTAAT	TCATTAA	-
metacluster_0pattern_3	MA1873.1	9	0.0139033	27.1949	0.298337	10	AAAAATTAAT	AAAATATATAAACAATAAAA	-
metacluster_0pattern_3	MA1160.1	11	0.0139033	27.1949	0.298337	9	AAAAATTAAT	CACAAAACGACAAAAAAAAA	-
metacluster_0pattern_3	MA0674.1	-1	0.0143288	28.0271	0.301555	8	AAAAATTAAT	GTAATTAA	+
metacluster_0pattern_3	MA1440.1	-1	0.0143288	28.0271	0.301555	8	AAAAATTAAT	AAAAACAA	+
metacluster_0pattern_3	MA1507.1	-1	0.0143288	28.0271	0.301555	8	AAAAATTAAT	ATCATTAG	+
metacluster_0pattern_3	MA2051.1	1	0.0145814	28.5211	0.301555	10	AAAAATTAAT	AAACAAGTATAT	+
metacluster_0pattern_3	MA0713.1	-1	0.0145873	28.5328	0.301555	9	AAAAATTAAT	TAATTTAATTA	+
metacluster_0pattern_3	MA0892.1	0	0.0148859	29.1168	0.301555	10	AAAAATTAAT	CCTAATTAAA	+
metacluster_0pattern_3	MA1884.1	1	0.0149139	29.1716	0.301555	10	AAAAATTAAT	ATAATAATAATGATAATTAA	+
metacluster_0pattern_3	MA0200.1	-1	0.014954	29.2501	0.301555	7	AAAAATTAAT	CTAATTA	+
metacluster_0pattern_3	MA0215.1	-2	0.014954	29.2501	0.301555	7	AAAAATTAAT	TCATTAA	-
metacluster_0pattern_3	MA1814.1	5	0.0151017	29.539	0.301555	10	AAAAATTAAT	TTCCCAAAAATAGAA	-
metacluster_0pattern_3	MA0619.1	-2	0.0151151	29.5651	0.301555	8	AAAAATTAAT	AATTCAAAT	-
metacluster_0pattern_3	MA0709.1	-1	0.0153575	30.0393	0.301555	8	AAAAATTAAT	CCAATTAA	+
metacluster_0pattern_3	MA0875.1	-1	0.0153575	30.0393	0.301555	8	AAAAATTAAT	GCAATTAG	+
metacluster_0pattern_3	MA1504.1	-1	0.0153575	30.0393	0.301555	8	AAAAATTAAT	GTCATTAA	+
metacluster_0pattern_3	MA1125.1	2	0.015586	30.4862	0.301555	10	AAAAATTAAT	TTTAAAAAAAAA	+
metacluster_0pattern_3	MA1198.1	1	0.0155879	30.4899	0.301555	10	AAAAATTAAT	TAATGATTAAT	-
metacluster_0pattern_3	MA0468.1	-1	0.0155879	30.4899	0.301555	9	AAAAATTAAT	TAATTTAATCA	+
metacluster_0pattern_3	MA0973.1	1	0.0158988	31.098	0.30242	9	AAAAATTAAT	AAAAAAGTGA	+
metacluster_0pattern_3	MA1917.1	3	0.0159906	31.2776	0.30242	10	AAAAATTAAT	AAAAAAAAACAATAAAATTT	-
metacluster_0pattern_3	MA1279.1	9	0.0160376	31.3695	0.30242	10	AAAAATTAAT	AAAAAAAAGAAAAAGTGAAAA	+
metacluster_0pattern_3	MA1281.1	1	0.0160376	31.3695	0.30242	10	AAAAATTAAT	AAAAAAGTAAAAAAAAAAAAA	+
metacluster_0pattern_3	MA0390.1	9	0.0160376	31.3695	0.30242	10	AAAAATTAAT	CCAGAGTGAAAAATTTTGGAC	-
metacluster_0pattern_3	MA1268.1	15	0.0171968	33.637	0.310299	10	AAAAATTAAT	AAAAAAAAAAAAAAGAAAAAGTGAAAA	-
metacluster_0pattern_3	MA0209.1	-2	0.017228	33.698	0.310299	7	AAAAATTAAT	TAATTAG	-
metacluster_0pattern_3	MA0228.1	-2	0.017228	33.698	0.310299	7	AAAAATTAAT	TAATTAG	-
metacluster_0pattern_3	MA1026.2	-1	0.0172836	33.8067	0.310299	9	AAAAATTAAT	AAAAGTAATGATTAC	+
metacluster_0pattern_3	MA0602.1	1	0.0174166	34.0668	0.310299	10	AAAAATTAAT	CTAATATTGCTAAA	+
metacluster_0pattern_3	MA0356.1	-3	0.0175559	34.3394	0.310299	6	AAAAATTAAT	TATTAT	-
metacluster_0pattern_3	MA0882.1	-1	0.017631	34.4862	0.310299	8	AAAAATTAAT	CCAATTAC	+
metacluster_0pattern_3	MA0229.1	-2	0.017631	34.4862	0.310299	8	AAAAATTAAT	TAATTAGA	-
metacluster_0pattern_3	MA0722.1	-1	0.017631	34.4862	0.310299	8	AAAAATTAAT	GTAATTAG	-
metacluster_0pattern_3	MA0726.1	-1	0.017631	34.4862	0.310299	8	AAAAATTAAT	CTAATTAG	-
metacluster_0pattern_3	MA0974.2	2	0.0177851	34.7877	0.310299	10	AAAAATTAAT	ATAAAAAGTGAA	+
metacluster_0pattern_3	MA0676.1	0	0.0183805	35.9523	0.319196	9	AAAAATTAAT	AAAAGTCAA	+
metacluster_0pattern_3	MA0654.1	-1	0.0188822	36.9335	0.324744	8	AAAAATTAAT	CTAATTAA	+
metacluster_0pattern_3	MA1519.1	-1	0.0188822	36.9335	0.324744	8	AAAAATTAAT	GTAATTAA	+
metacluster_0pattern_3	MA0012.1	0	0.018961	37.0877	0.324744	10	AAAAATTAAT	TAAACTAAAAG	+
metacluster_0pattern_3	MA1866.1	0	0.0196563	38.4477	0.32927	10	AAAAATTAAT	AAAAAAAAAACAAACAAAAA	+
metacluster_0pattern_3	MA1158.1	11	0.0196563	38.4477	0.32927	9	AAAAATTAAT	CAGAAAACGACAAAAAAAAA	+
metacluster_0pattern_3	MA1278.1	0	0.0197308	38.5934	0.32927	10	AAAAATTAAT	AAAAAGTAAAAAAAAAAAAAA	-
metacluster_0pattern_3	MA0497.1	5	0.0197442	38.6197	0.32927	10	AAAAATTAAT	ATGCTAAAAATAGAA	+
metacluster_0pattern_3	MA0184.1	-2	0.0197544	38.6396	0.32927	7	AAAAATTAAT	TAATTAG	-
metacluster_0pattern_3	MA0198.1	-2	0.0197544	38.6396	0.32927	7	AAAAATTAAT	TAATTAG	-
metacluster_0pattern_3	MA0876.1	-1	0.0202141	39.5388	0.331101	8	AAAAATTAAT	CCAATTAA	+
metacluster_0pattern_3	MA0630.1	-1	0.0202141	39.5388	0.331101	8	AAAAATTAAT	CCAATTAA	-
metacluster_0pattern_3	MA1838.1	0	0.0202189	39.5482	0.331101	10	AAAAATTAAT	TCCAATTAGAA	+
metacluster_0pattern_3	MA2037.1	0	0.0202189	39.5482	0.331101	10	AAAAATTAAT	TACAAGTAATC	+
metacluster_0pattern_3	MA1978.1	1	0.021123	41.3166	0.341732	10	AAAAATTAAT	ATAAATATAAATGGACTAATT	+
metacluster_0pattern_3	MA0203.1	-2	0.0211427	41.3551	0.341732	7	AAAAATTAAT	TCATTAA	-
metacluster_0pattern_3	MA0241.1	-2	0.0211427	41.3551	0.341732	7	AAAAATTAAT	TAATTAG	-
metacluster_0pattern_3	MA0717.1	-1	0.0216284	42.3052	0.346582	8	AAAAATTAAT	CCAATTAA	+
metacluster_0pattern_3	MA1499.1	-1	0.0216284	42.3052	0.346582	8	AAAAATTAAT	ATCATTAG	+
metacluster_0pattern_3	MA1463.1	0	0.0219121	42.86	0.349626	10	AAAAATTAAT	TCTAATTAAA	+
metacluster_0pattern_3	MA0174.1	-2	0.0226244	44.2534	0.356424	7	AAAAATTAAT	TAATAAA	-
metacluster_0pattern_3	MA0187.1	-1	0.0226244	44.2534	0.356424	7	AAAAATTAAT	GTAATTA	-
metacluster_0pattern_3	MA1813.1	0	0.0229529	44.8959	0.360079	10	AAAAATTAAT	TACAATGAATA	+
metacluster_0pattern_3	MA1500.1	-1	0.0231265	45.2353	0.361283	8	AAAAATTAAT	GTAATTAA	-
metacluster_0pattern_3	MA0277.1	0	0.0237389	46.4333	0.369306	9	AAAAATTAAT	AAAAAGAAA	+
metacluster_0pattern_3	MA1862.1	1	0.0240627	47.0666	0.371815	10	AAAAATTAAT	AAATAAATAAACAAAAAAAA	-
metacluster_0pattern_3	MA1851.1	1	0.0241667	47.27	0.371815	10	AAAAATTAAT	TTAAAAATAATTATCTTAAATA	-
metacluster_0pattern_3	MA0720.1	-1	0.024711	48.3346	0.375052	8	AAAAATTAAT	CTAATTAA	+
metacluster_0pattern_3	MA0721.1	-1	0.024711	48.3346	0.375052	8	AAAAATTAAT	CTAATTAA	+
metacluster_0pattern_3	MA1292.1	1	0.0256237	50.1199	0.38733	10	AAAAATTAAT	AAAAAATTAGGTAAA	+
metacluster_0pattern_3	MA0951.1	-3	0.0263842	51.6075	0.391261	7	AAAAATTAAT	AATTATTA	-
metacluster_0pattern_3	MA0628.1	0	0.0264077	51.6534	0.391261	10	AAAAATTAAT	ATTAATTAAT	+
metacluster_0pattern_3	MA1272.2	2	0.0264077	51.6534	0.391261	8	AAAAATTAAT	TTAAAAAGTA	+
metacluster_0pattern_3	MA0182.1	-2	0.0276781	54.1383	0.395704	7	AAAAATTAAT	TAATAAA	-
metacluster_0pattern_3	MA0186.1	-2	0.0276781	54.1383	0.395704	7	AAAAATTAAT	TCATTAA	-
metacluster_0pattern_3	MA0221.1	-2	0.0276781	54.1383	0.395704	7	AAAAATTAAT	TCATTAG	-
metacluster_0pattern_3	MA0224.1	-2	0.0276781	54.1383	0.395704	7	AAAAATTAAT	TAATTAC	-
metacluster_0pattern_3	MA0851.1	0	0.0277674	54.313	0.395704	10	AAAAATTAAT	AAAAAGTAAACAAACAC	+
metacluster_0pattern_3	MA1306.1	0	0.0292076	57.1301	0.410058	10	AAAAATTAAT	AAAAAGTCAACGCT	-
metacluster_0pattern_3	MA1207.1	-1	0.0296096	57.9164	0.410058	9	AAAAATTAAT	CAAATTTAACACGTGTT	-
metacluster_0pattern_3	MA0704.1	-1	0.0300043	58.6883	0.410058	8	AAAAATTAAT	TTAATTAA	+
metacluster_0pattern_3	MA0881.1	-1	0.0300043	58.6883	0.410058	8	AAAAATTAAT	CCAATTAC	+
metacluster_0pattern_3	MA1317.1	1	0.0306395	59.9309	0.410058	10	AAAAATTAAT	AAAAAAGTCAAAG	-
metacluster_0pattern_3	MA1087.2	1	0.0309955	60.6272	0.410058	10	AAAAATTAAT	AAAAAAGTCAACGAT	+
metacluster_0pattern_3	MA1313.1	0	0.0310855	60.8031	0.410058	10	AAAAATTAAT	AAAAAGTCAACGCT	-
metacluster_0pattern_3	MA1871.1	4	0.0313001	61.2229	0.410058	10	AAAAATTAAT	AAAAAAAAAACAAAAAAAAA	+
metacluster_0pattern_3	MA0413.1	1	0.0313001	61.2229	0.410058	10	AAAAATTAAT	CACAAATTCAGGGGGAATTT	-
metacluster_0pattern_3	MA0981.1	1	0.03173	62.0639	0.410058	9	AAAAATTAAT	CAAAAAGTTA	+
metacluster_0pattern_3	MA1022.1	1	0.03173	62.0639	0.410058	9	AAAAATTAAT	CAAAAAGTGA	+
metacluster_0pattern_3	MA0132.2	-1	0.0319596	62.513	0.410058	8	AAAAATTAAT	GTAATTAG	+
metacluster_0pattern_3	MA0952.1	-3	0.0319596	62.513	0.410058	7	AAAAATTAAT	AATTATTG	+
metacluster_0pattern_3	MA0180.1	-1	0.0324032	63.3806	0.412389	9	AAAAATTAAT	CTAATTAAA	-
metacluster_0pattern_3	MA1949.1	-1	0.0329899	64.5283	0.412389	9	AAAAATTAAT	ATAATTACTTCCGGT	-
metacluster_0pattern_3	MA2005.1	0	0.0331668	64.8742	0.412389	10	AAAAATTAAT	TACAAGCAATT	+
metacluster_0pattern_3	MA1421.1	0	0.0333534	65.2393	0.412389	10	AAAAATTAAT	AAAGATCAAAGG	+
metacluster_0pattern_3	MA1657.1	2	0.0333534	65.2393	0.412389	10	AAAAATTAAT	GAAAGAGTTAAA	+
metacluster_0pattern_3	MA1830.1	1	0.0335314	65.5874	0.412389	10	AAAAATTAAT	AAAAAAGGAATATTCTTTTTCTT	+
metacluster_0pattern_3	MA1214.1	5	0.0335948	65.7115	0.412389	10	AAAAATTAAT	AAACCAATAATTGAAAATTAT	+
metacluster_0pattern_3	MA0883.1	-1	0.0336191	65.759	0.412389	9	AAAAATTAAT	TACATTAATCCGGTTCA	-
metacluster_0pattern_3	MA0201.1	-5	0.0340094	66.5224	0.412389	5	AAAAATTAAT	TTAATCC	+
metacluster_0pattern_3	MA0724.1	0	0.0344313	67.3476	0.416037	9	AAAAATTAAT	ACCGATTAG	+
metacluster_0pattern_3	MA1385.1	5	0.0350935	68.643	0.42003	10	AAAAATTAAT	AAAAGAATATTTTAA	-
metacluster_0pattern_3	MA0901.2	6	0.0351533	68.7598	0.42003	8	AAAAATTAAT	AACCAATAAAATTT	+
metacluster_0pattern_3	MA0459.1	0	0.0357951	70.0153	0.425629	10	AAAAATTAAT	AAAAGTCAAA	+
metacluster_0pattern_3	MA0232.1	-2	0.0360885	70.5891	0.426874	6	AAAAATTAAT	TAATTA	+
metacluster_0pattern_3	MA0046.2	-3	0.0373108	72.9798	0.436697	7	AAAAATTAAT	AGTTAATGATTAACT	+
metacluster_0pattern_3	MA0211.1	-2	0.0388372	75.9655	0.451408	7	AAAAATTAAT	CACTTAA	-
metacluster_0pattern_3	MA1094.2	1	0.0390851	76.4504	0.451408	10	AAAAATTAAT	AAAAAAGTCAACGATT	+
metacluster_0pattern_3	MA1172.1	0	0.039646	77.5476	0.451408	10	AAAAATTAAT	AAAATATGACCGTTG	+
metacluster_0pattern_3	MA1325.1	-1	0.039646	77.5476	0.451408	9	AAAAATTAAT	AAAATCAGATCTAAA	-
metacluster_0pattern_3	MA0143.4	1	0.0396557	77.5666	0.451408	10	AAAAATTAAT	AAACAATGGAA	+
metacluster_0pattern_3	MA1211.1	2	0.0396557	77.5666	0.451408	9	AAAAATTAAT	CCAATGATTGA	-
metacluster_0pattern_3	MA0909.3	0	0.0403085	78.8434	0.457444	10	AAAAATTAAT	ACCAATAAAA	+
metacluster_0pattern_3	MA0377.1	10	0.0406845	79.5789	0.459306	10	AAAAATTAAT	TAGAGAATAGAAGAAATAAAA	+
metacluster_0pattern_3	MA0924.1	-1	0.0409321	80.0631	0.459306	8	AAAAATTAAT	GTAATAAA	+
metacluster_0pattern_3	MA1534.1	-1	0.0411697	80.528	0.459306	9	AAAAATTAAT	AAAGTTCAT	-
metacluster_0pattern_3	MA0940.1	3	0.0414044	80.9869	0.459306	10	AAAAATTAAT	CCAAAAAAGGAAA	+
metacluster_0pattern_3	MA0188.1	-1	0.0414568	81.0894	0.459306	7	AAAAATTAAT	CCAATTA	+
metacluster_0pattern_3	MA1441.1	0	0.0420585	82.2664	0.463048	10	AAAAATTAAT	AGCAATTAAGA	-
metacluster_0pattern_3	MA1304.1	0	0.0422906	82.7204	0.463048	10	AAAAATTAAT	AAAAAGTCAAAG	+
metacluster_0pattern_3	MA1918.1	3	0.0429967	84.1016	0.469403	10	AAAAATTAAT	AAAAAAAAACAATGGTATTT	-
metacluster_0pattern_3	MA0702.2	-1	0.0435034	85.0926	0.47355	8	AAAAATTAAT	TTAATTAA	+
metacluster_0pattern_3	MA0153.2	3	0.0439095	85.8869	0.476581	10	AAAAATTAAT	GTTAATGATTAAC	+
metacluster_0pattern_3	MA1299.1	0	0.0446609	87.3568	0.479165	10	AAAAATTAAT	AAAAAGTCAACGCC	+
metacluster_0pattern_3	MA1823.1	0	0.0448355	87.6982	0.47966	10	AAAAATTAAT	AAAAAGAAAAAA	+
metacluster_0pattern_3	MA0987.1	1	0.0453047	88.6161	0.482449	9	AAAAATTAAT	CAAAAAGTAA	+
metacluster_0pattern_3	MA1079.2	2	0.0457423	89.4719	0.482449	10	AAAAATTAAT	AAAAAAAGTCAACGCAAAAA	+
metacluster_0pattern_3	MA1852.1	1	0.0457423	89.4719	0.482449	10	AAAAATTAAT	AAAAAACCAATTAACAAAAA	-
metacluster_0pattern_3	MA1901.1	5	0.0457423	89.4719	0.482449	10	AAAAATTAAT	AATAAACCAATTAATTAAAA	-
metacluster_0pattern_3	MA1916.1	3	0.0457423	89.4719	0.482449	10	AAAAATTAAT	AAAAAAAAACAATAGAATTT	-
metacluster_0pattern_3	MA0914.1	-1	0.0462135	90.3936	0.486046	8	AAAAATTAAT	GCACTTAA	+
metacluster_0pattern_3	MA0041.2	2	0.0468327	91.6047	0.487614	10	AAAAATTAAT	AAAGTAAATAAACAAT	+
metacluster_0pattern_3	MA1837.1	0	0.0472447	92.4107	0.487614	10	AAAAATTAAT	TCCAATTAGAA	+
metacluster_0pattern_3	MA1316.1	-1	0.0472447	92.4107	0.487614	9	AAAAATTAAT	AAAAGTCAACG	+
metacluster_0pattern_3	MA1012.1	2	0.0473549	92.6262	0.487614	10	AAAAATTAAT	CCAAAAATAGAAAG	-
metacluster_0pattern_3	MA0378.1	6	0.0490352	95.9129	0.502138	10	AAAAATTAAT	CCGTAGAAAATTTTTTTCAAT	-
metacluster_0pattern_3	MA0893.2	-1	0.0490884	96.0169	0.502138	8	AAAAATTAAT	GTAATTAG	+
metacluster_0pattern_4	MA1204.1	7	0.000735642	1.43892	0.600787	10	ATTTTGGGCA	TTTTTCCATTTTTGGTAA	-
metacluster_0pattern_4	MA1814.1	5	0.0010912	2.13438	0.600787	10	ATTTTGGGCA	TTCTATTTTTGGGAA	+
metacluster_0pattern_4	MA1012.1	6	0.00113152	2.21326	0.600787	8	ATTTTGGGCA	CTTTCTATTTTTGG	+
metacluster_0pattern_4	MA1355.1	0	0.00119064	2.32889	0.600787	10	ATTTTGGGCA	AATTAGGGTTTAATT	-
metacluster_0pattern_4	MA1199.1	5	0.00129791	2.53871	0.600787	10	ATTTTGGGCA	TTTCCTTTTTTGGAA	+
metacluster_0pattern_4	MA0558.1	8	0.00148779	2.91012	0.600787	10	ATTTTGGGCA	TTCTTTCTATTTTTGGAAATT	-
metacluster_0pattern_4	MA1732.1	-1	0.00153765	3.00765	0.600787	9	ATTTTGGGCA	TTTTTGGCGGGAAAA	+
metacluster_0pattern_4	MA1750.1	-1	0.00153765	3.00765	0.600787	9	ATTTTGGGCA	TTTTTGGCGGGAAAA	+
metacluster_0pattern_4	MA0563.1	3	0.00158528	3.10081	0.600787	8	ATTTTGGGCA	TCCATTTTTGG	+
metacluster_0pattern_4	MA1189.1	0	0.00167116	3.26879	0.600787	10	ATTTTGGGCA	AATTTGGATAAGATT	+
metacluster_0pattern_4	MA0980.2	1	0.00168995	3.30555	0.600787	10	ATTTTGGGCA	TTTTGTCGGCAA	-
metacluster_0pattern_4	MA1205.1	8	0.00196318	3.83998	0.639759	10	ATTTTGGGCA	TTTTTTCCTTTTTTGGAAA	-
metacluster_0pattern_4	MA1203.1	5	0.00249876	4.88758	0.751657	10	ATTTTGGGCA	TTTCCATTTTTGGAA	-
metacluster_0pattern_4	MA1030.1	0	0.00282243	5.52067	0.772105	10	ATTTTGGGCA	ATCTAGGGTT	-
metacluster_0pattern_4	MA0548.2	6	0.00296162	5.79293	0.772105	10	ATTTTGGGCA	CTTTCCTTTTTTGGAAAGT	+
metacluster_0pattern_4	MA1227.2	2	0.00339307	6.63684	0.808014	10	ATTTTGGGCA	ATTTTGTCGGCAAAA	-
metacluster_0pattern_4	MA0554.1	7	0.00365624	7.1516	0.808014	8	ATTTTGGGCA	TTTTTCCATTTTTGG	+
metacluster_0pattern_4	MA1733.1	-1	0.00371923	7.27482	0.808014	9	ATTTTGGGCA	TTAAGGGCATTTTT	-
metacluster_0pattern_4	MA0556.1	5	0.00393764	7.70203	0.81044	10	ATTTTGGGCA	TTTCCATTTTTGGAA	-
metacluster_0pattern_4	MA1979.1	0	0.00425331	8.31947	0.827459	10	ATTTTGGGCA	TATCTGGGCAC	+
metacluster_0pattern_4	MA1752.1	1	0.0049048	9.59379	0.827459	10	ATTTTGGGCA	TTTTGTCGGCAAAGG	-
metacluster_0pattern_4	MA1673.1	1	0.0052163	10.2031	0.827459	10	ATTTTGGGCA	ATTTTCCGGCGA	-
metacluster_0pattern_4	MA0222.1	-2	0.00535661	10.4775	0.827459	8	ATTTTGGGCA	TTTTGACA	+
metacluster_0pattern_4	MA0585.1	6	0.00538809	10.5391	0.827459	10	ATTTTGGGCA	ATTGCCAAATTGGGTAAG	+
metacluster_0pattern_4	MA0555.1	8	0.00548788	10.7343	0.827459	10	ATTTTGGGCA	TTCTTTCCATTTTTGGTAAT	-
metacluster_0pattern_4	MA0088.2	6	0.00550151	10.7609	0.827459	10	ATTTTGGGCA	CAATGCATTGTGGGTA	-
metacluster_0pattern_4	MA0403.2	2	0.00635291	12.4263	0.89085	10	ATTTTGGGCA	AAATTTAGGGTTAATA	-
metacluster_0pattern_4	MA1195.1	0	0.00654369	12.7995	0.89085	10	ATTTTGGGCA	TTTATGGATAAGGTT	-
metacluster_0pattern_4	MA1749.1	-2	0.00702806	13.7469	0.89085	8	ATTTTGGGCA	TTTTGGCGCCAAAAT	-
metacluster_0pattern_4	MA0063.2	-1	0.0075709	14.8087	0.89085	9	ATTTTGGGCA	TTTTGAGTGGT	-
metacluster_0pattern_4	MA0390.1	12	0.00789589	15.4444	0.89085	9	ATTTTGGGCA	CCAGAGTGAAAAATTTTGGAC	-
metacluster_0pattern_4	MA1353.1	2	0.0080997	15.843	0.89085	10	ATTTTGGGCA	GGATTTAGGGTTTAG	+
metacluster_0pattern_4	MA1689.1	0	0.00820676	16.0524	0.89085	10	ATTTTGGGCA	ATTTTTGTCGGGT	-
metacluster_0pattern_4	MA0469.3	-1	0.00844344	16.5154	0.89085	9	ATTTTGGGCA	ATTTTGGCGCCAAAAT	-
metacluster_0pattern_4	MA2032.1	-1	0.00870076	17.0187	0.89085	9	ATTTTGGGCA	TTTAGGGTTTT	-
metacluster_0pattern_4	MA0102.4	0	0.00882201	17.2558	0.89085	10	ATTTTGGGCA	ATATTGTGCAATAA	-
metacluster_0pattern_4	MA0470.2	-2	0.00882201	17.2558	0.89085	8	ATTTTGGGCA	TTTTGGCGCCATTT	+
metacluster_0pattern_4	MA0758.1	-2	0.00882201	17.2558	0.89085	8	ATTTTGGGCA	TTTTGGCGGGAAAA	-
metacluster_0pattern_4	MA1812.1	1	0.00932102	18.2319	0.89085	10	ATTTTGGGCA	ATTATTGGGCCTGAT	-
metacluster_0pattern_4	MA0943.1	-1	0.00974094	19.0533	0.89085	8	ATTTTGGGCA	TTGTCGGC	-
metacluster_0pattern_4	MA0533.1	12	0.00976903	19.1082	0.89085	9	ATTTTGGGCA	ATTTGTTGCATACTTTTGGGC	-
metacluster_0pattern_4	MA0865.2	-2	0.00985749	19.2812	0.89085	8	ATTTTGGGCA	TTTTGGCGGGAA	-
metacluster_0pattern_4	MA0944.1	0	0.0100235	19.606	0.89085	9	ATTTTGGGCA	TTTGTCGGC	+
metacluster_0pattern_4	MA1509.1	0	0.0121963	23.8559	0.99963	9	ATTTTGGGCA	AGTTTCGGT	-
metacluster_0pattern_4	MA0995.2	0	0.0130461	25.5181	0.99963	10	ATTTTGGGCA	TGTGTCGGCGG	-
metacluster_0pattern_4	MA1645.1	0	0.0133269	26.0674	0.99963	10	ATTTTGGGCA	TTCTTGAGTGGTTA	-
metacluster_0pattern_4	MA0005.2	6	0.0135006	26.4072	0.99963	10	ATTTTGGGCA	ATTACCAAATTGGGAAAT	+
metacluster_0pattern_4	MA1150.1	0	0.0139289	27.2449	0.99963	10	ATTTTGGGCA	AATTAGGTCAC	+
metacluster_0pattern_4	MA0497.1	4	0.0140785	27.5375	0.99963	10	ATTTTGGGCA	TTCTATTTTTAGCAT	-
metacluster_0pattern_4	MA0836.2	0	0.0151536	29.6404	0.99963	10	ATTTTGGGCA	ATATTGTGCAATA	-
metacluster_0pattern_4	MA2007.1	1	0.0151536	29.6404	0.99963	10	ATTTTGGGCA	TATGTTTGGTGAA	-
metacluster_0pattern_4	MA0287.1	1	0.015847	30.9968	0.99963	10	ATTTTGGGCA	CATTTTTGCTG	-
metacluster_0pattern_4	MA1716.1	9	0.0158763	31.0541	0.99963	10	ATTTTGGGCA	GCGCGGTGCATTGTGGGTAGG	-
metacluster_0pattern_4	MA1588.1	2	0.0160962	31.4842	0.99963	10	ATTTTGGGCA	GAATTCTTGGTTGAC	+
metacluster_0pattern_4	MA0940.1	5	0.0161822	31.6525	0.99963	8	ATTTTGGGCA	TTTCCTTTTTTGG	-
metacluster_0pattern_4	MA0559.1	6	0.0162776	31.8389	0.99963	8	ATTTTGGGCA	TTTTCCTTTTTTGG	-
metacluster_0pattern_4	MA1365.2	0	0.0168872	33.0313	0.99963	10	ATTTTGGGCA	TTTTTTACCAT	-
metacluster_0pattern_4	MA1160.1	3	0.0169446	33.1437	0.99963	10	ATTTTGGGCA	TTTTTTTTTGTCGTTTTGTG	+
metacluster_0pattern_4	MA1371.1	0	0.0173162	33.8705	0.99963	10	ATTTTGGGCA	TTTTTTGTCGTTTTGTG	-
metacluster_0pattern_4	MA1374.1	1	0.0177082	34.6371	0.99963	10	ATTTTGGGCA	TTTTTTTGTCGTTTTGTG	-
metacluster_0pattern_4	MA0291.1	0	0.0177783	34.7744	0.99963	9	ATTTTGGGCA	AATGTGCGC	+
metacluster_0pattern_4	MA0306.1	-1	0.0177783	34.7744	0.99963	9	ATTTTGGGCA	TTTAGGGGT	-
metacluster_0pattern_4	MA0660.1	3	0.0178967	35.0059	0.99963	9	ATTTTGGGCA	GCTATTTATAGC	-
metacluster_0pattern_4	MA0327.1	-2	0.0186676	36.5138	0.99963	7	ATTTTGGGCA	ATTGTGT	-
metacluster_0pattern_4	MA1220.1	2	0.0196069	38.351	0.99963	10	ATTTTGGGCA	ATTTTGTCGGTGGAG	-
metacluster_0pattern_4	MA0401.1	-1	0.0201586	39.4302	0.99963	8	ATTTTGGGCA	TTTCGCGT	-
metacluster_0pattern_4	MA0584.1	6	0.0202293	39.5686	0.99963	10	ATTTTGGGCA	ATTTCTATATATGGTAAA	-
metacluster_0pattern_4	MA1157.1	3	0.0207304	40.5486	0.99963	10	ATTTTGGGCA	TTTTTTTTTGTCGTTTTGTG	+
metacluster_0pattern_4	MA1294.1	4	0.0209182	40.916	0.99963	10	ATTTTGGGCA	AAAAAAGTTAGGTAG	+
metacluster_0pattern_4	MA1230.1	3	0.0210998	41.2712	0.99963	10	ATTTTGGGCA	GAATTTGTCGGTGG	-
metacluster_0pattern_4	MA1795.1	0	0.0221131	43.2532	0.99963	10	ATTTTGGGCA	ATGGTCGGTG	-
metacluster_0pattern_4	MA1156.1	3	0.0221529	43.3311	0.99963	10	ATTTTGGGCA	TTTTTTTTTGTCGTTTTCTG	+
metacluster_0pattern_4	MA1919.1	14	0.0222161	43.4546	0.99963	8	ATTTTGGGCA	GGGGGGAGGTGTGAAATTGGGC	+
metacluster_0pattern_4	MA1233.2	1	0.0223048	43.6281	0.99963	10	ATTTTGGGCA	TTTTGTCGGCGGCGG	-
metacluster_0pattern_4	MA0650.3	2	0.0229715	44.9322	0.99963	10	ATTTTGGGCA	TTTTTATTGGCT	-
metacluster_0pattern_4	MA0942.1	-1	0.0230555	45.0966	0.99963	8	ATTTTGGGCA	ATGTCGGT	-
metacluster_0pattern_4	MA1764.1	1	0.0237032	46.3635	0.99963	10	ATTTTGGGCA	AAAGTTAGGCAGA	-
metacluster_0pattern_4	MA1376.1	1	0.02404	47.0223	0.99963	10	ATTTTGGGCA	AATTGTCGGTGGTGGCA	+
metacluster_0pattern_4	MA2012.1	0	0.0244107	47.7473	0.99963	10	ATTTTGGGCA	ATTGTCGGTGG	-
metacluster_0pattern_4	MA1081.2	0	0.024812	48.5322	0.99963	10	ATTTTGGGCA	AAATTGGTCAACGATA	+
metacluster_0pattern_4	MA1158.1	3	0.025263	49.4143	0.99963	10	ATTTTGGGCA	TTTTTTTTTGTCGTTTTCTG	-
metacluster_0pattern_4	MA1850.1	1	0.0253642	49.6123	0.99963	10	ATTTTGGGCA	AATTTACGGTAATTACCGTAAT	-
metacluster_0pattern_4	MA0273.1	4	0.0253744	49.6324	0.99963	10	ATTTTGGGCA	GATAATTCTCGGCAAGTATGT	+
metacluster_0pattern_4	MA0216.2	2	0.0259076	50.6752	0.99963	9	ATTTTGGGCA	TTTTTATGGCC	-
metacluster_0pattern_4	MA1113.2	4	0.0267879	52.3972	0.99963	9	ATTTTGGGCA	AATGATTTATGAC	-
metacluster_0pattern_4	MA0185.1	-2	0.0269623	52.7382	0.99963	6	ATTTTGGGCA	TTCGTG	+
metacluster_0pattern_4	MA1846.1	15	0.0270835	52.9753	0.99963	7	ATTTTGGGCA	CGCACGTAGGTGTGAAATTTGG	+
metacluster_0pattern_4	MA1115.1	0	0.027485	53.7606	0.99963	10	ATTTTGGGCA	AATTTGCATAT	-
metacluster_0pattern_4	MA1008.1	-1	0.0280766	54.9178	0.99963	9	ATTTTGGGCA	TTGTCGGTGA	+
metacluster_0pattern_4	MA0326.1	-2	0.0280835	54.9313	0.99963	8	ATTTTGGGCA	TTTGCTCA	+
metacluster_0pattern_4	MA1251.1	0	0.0284532	55.6544	0.99963	10	ATTTTGGGCA	ATTGTCGGTGGTGATGAAG	-
metacluster_0pattern_4	MA1194.1	0	0.0286634	56.0655	0.99963	10	ATTTTGGGCA	AATTAGGATAAGGTT	+
metacluster_0pattern_4	MA1253.1	1	0.0287973	56.3274	0.99963	10	ATTTTGGGCA	TATTGTCGGTGGAG	+
metacluster_0pattern_4	MA0082.1	6	0.0287973	56.3274	0.99963	8	ATTTTGGGCA	ATTTCCATTTTTGG	-
metacluster_0pattern_4	MA0773.1	3	0.0292034	57.1218	0.99963	9	ATTTTGGGCA	TCTATTTATAGT	-
metacluster_0pattern_4	MA1728.1	-3	0.0292034	57.1218	0.99963	7	ATTTTGGGCA	CTGGGCAGCAGC	-
metacluster_0pattern_4	MA1670.1	2	0.0304721	59.6034	0.99963	10	ATTTTGGGCA	TTTATGTCGGCAAAA	-
metacluster_0pattern_4	MA1748.1	-1	0.0309545	60.5471	0.99963	9	ATTTTGGGCA	ATGTCGGCA	-
metacluster_0pattern_4	MA1366.1	5	0.0318413	62.2815	0.99963	10	ATTTTGGGCA	TTTATTTTTTTACCGT	-
metacluster_0pattern_4	MA0372.1	-1	0.0319172	62.4301	0.99963	8	ATTTTGGGCA	TTAGGGGT	-
metacluster_0pattern_4	MA0627.2	1	0.0320399	62.67	0.99963	10	ATTTTGGGCA	TTATTTGCATATT	-
metacluster_0pattern_4	MA1238.2	1	0.0320399	62.67	0.99963	10	ATTTTGGGCA	TTTTGTCGGTGGT	-
metacluster_0pattern_4	MA1983.1	0	0.0328464	64.2475	0.99963	10	ATTTTGGGCA	CTTTTGGCTGCAAGTAACAGA	-
metacluster_0pattern_4	MA1265.2	0	0.0347846	68.0387	0.99963	10	ATTTTGGGCA	TTTGTCGGTGGT	-
metacluster_0pattern_4	MA0313.1	-4	0.0351864	68.8245	0.99963	5	ATTTTGGGCA	TTGGT	+
metacluster_0pattern_4	MA1223.1	3	0.0365336	71.4597	0.99963	10	ATTTTGGGCA	AATATTGTCGGTGG	+
metacluster_0pattern_4	MA1765.1	1	0.0365336	71.4597	0.99963	10	ATTTTGGGCA	AAAGTTAGGTATAA	-
metacluster_0pattern_4	MA0161.2	-1	0.0367875	71.9564	0.99963	9	ATTTTGGGCA	TACTTGGCAGA	+
metacluster_0pattern_4	MA0423.1	0	0.0370994	72.5664	0.99963	9	ATTTTGGGCA	AATAGGGGT	-
metacluster_0pattern_4	MA1214.1	10	0.0372518	72.8645	0.99963	10	ATTTTGGGCA	ATAATTTTCAATTATTGGTTT	-
metacluster_0pattern_4	MA0971.1	-1	0.0377588	73.8561	0.99963	9	ATTTTGGGCA	ATGTCGGCAA	+
metacluster_0pattern_4	MA1085.2	-1	0.0377588	73.8561	0.99963	9	ATTTTGGGCA	TTTTGACTTT	-
metacluster_0pattern_4	MA2015.1	1	0.0381403	74.6024	0.99963	10	ATTTTGGGCA	TAAGTTGCGTGTA	-
metacluster_0pattern_4	MA1229.1	1	0.0386875	75.6728	0.99963	10	ATTTTGGGCA	AATTGTCGGTGGAGT	+
metacluster_0pattern_4	MA1259.1	3	0.0386875	75.6728	0.99963	10	ATTTTGGGCA	GATATTGTCGGTGGT	+
metacluster_0pattern_4	MA0114.4	-2	0.0403877	78.9984	0.99963	8	ATTTTGGGCA	TTTGGACTTTGGA	-
metacluster_0pattern_4	MA0083.3	6	0.0404676	79.1546	0.99963	10	ATTTTGGGCA	TGACCATATATGGTCA	-
metacluster_0pattern_4	MA1370.1	-1	0.0404676	79.1546	0.99963	9	ATTTTGGGCA	TTTTTGTCGTTTTGTG	+
metacluster_0pattern_4	MA1023.1	-2	0.0408279	79.8594	0.99963	8	ATTTTGGGCA	TGTCGGTG	+
metacluster_0pattern_4	MA0939.1	-3	0.0408279	79.8594	0.99963	7	ATTTTGGGCA	TTGCGTGT	-
metacluster_0pattern_4	MA0268.1	-2	0.0410652	80.3234	0.99963	7	ATTTTGGGCA	GTGGGGT	-
metacluster_0pattern_4	MA0095.3	4	0.0413137	80.8096	0.99963	8	ATTTTGGGCA	CGCCATTTTGTT	-
metacluster_0pattern_4	MA0909.3	1	0.0424434	83.0193	0.99963	9	ATTTTGGGCA	TTTTATTGGT	-
metacluster_0pattern_4	MA0978.1	-1	0.0433358	84.7648	0.99963	8	ATTTTGGGCA	ATGTCGGC	+
metacluster_0pattern_4	MA1640.1	5	0.0434408	84.9701	0.99963	10	ATTTTGGGCA	AAATGATTTATGGCT	+
metacluster_0pattern_4	MA1727.1	1	0.0434408	84.9701	0.99963	10	ATTTTGGGCA	CACATTGGGCGCCAA	+
metacluster_0pattern_4	MA0684.2	0	0.0437314	85.5387	0.99963	10	ATTTTGGGCA	ATTTGAGGTTTT	-
metacluster_0pattern_4	MA1770.1	1	0.0452428	88.4949	0.99963	10	ATTTTGGGCA	AAAGGTAGGTAAA	-
metacluster_0pattern_4	MA1241.1	3	0.0454585	88.9169	0.99963	10	ATTTTGGGCA	GAAATTGTCGGTGGAG	-
metacluster_0pattern_4	MA1093.1	-2	0.0459663	89.9101	0.99963	8	ATTTTGGGCA	GTTGACTT	-
metacluster_0pattern_4	MA0752.1	4	0.0470997	92.127	0.99963	10	ATTTTGGGCA	GAGTATTATGGGATGGA	-
metacluster_0pattern_4	MA1193.1	3	0.0475756	93.0578	0.99963	10	ATTTTGGGCA	AAAAAATTGGATAAGGATAAG	+
metacluster_0pattern_4	MA0052.4	5	0.0486789	95.2159	0.99963	10	ATTTTGGGCA	TTTCTATTTTTAGAA	-
metacluster_0pattern_4	MA1173.1	0	0.0486789	95.2159	0.99963	10	ATTTTGGGCA	AATTCGGTTACGGTT	-
metacluster_0pattern_4	MA1679.1	2	0.0486789	95.2159	0.99963	10	ATTTTGGGCA	GAAATGTCGGTGGCG	-
metacluster_0pattern_4	MA1007.1	-2	0.048718	95.2924	0.99963	8	ATTTTGGGCA	TGTCGGTG	+
metacluster_0pattern_4	MA1458.1	0	0.0489791	95.8031	0.99963	10	ATTTTGGGCA	TTTTCTGGAAAA	-
metacluster_0pattern_4	MA0024.3	-3	0.0489791	95.8031	0.99963	7	ATTTTGGGCA	TTTGGCGCCAAA	-
metacluster_0pattern_4	MA1037.1	0	0.0496836	97.1812	0.99963	9	ATTTTGGGCA	AAGTTAGGT	+
metacluster_0pattern_4	MA0625.2	0	0.0496836	97.1812	0.99963	9	ATTTTGGGCA	ATTTTCCAT	-
metacluster_0pattern_4	MA0400.1	2	0.0500677	97.9325	0.99963	10	ATTTTGGGCA	AAATTTTCGGAGTTTATCAT	-
metacluster_0pattern_4	MA1891.1	2	0.0500677	97.9325	0.99963	10	ATTTTGGGCA	GGGGTTTGGGCGTGGCAGGG	-
metacluster_0pattern_4	MA0670.1	-2	0.0504279	98.6369	0.99963	8	ATTTTGGGCA	ACTTGGCACC	-
metacluster_0pattern_4	MA0864.2	-1	0.0509532	99.6645	0.99963	9	ATTTTGGGCA	GTTTTGGCGCCATTTC	+
metacluster_0pattern_5	MA1268.1	2	2.75964e-06	0.00539786	0.00870309	10	AAAAAAAAAA	AAAAAAAAAAAAAAGAAAAAGTGAAAA	-
metacluster_0pattern_5	MA1125.1	2	9.13827e-06	0.0178745	0.00870309	10	AAAAAAAAAA	TTTAAAAAAAAA	+
metacluster_0pattern_5	MA1267.1	2	9.80191e-06	0.0191725	0.00870309	10	AAAAAAAAAA	AAAAAAAAAAAAGTAAAAAAAAAAAAAAA	-
metacluster_0pattern_5	MA1273.1	0	1.04296e-05	0.0204003	0.00870309	10	AAAAAAAAAA	AAAAAAAAAAGGCAAAAAA	+
metacluster_0pattern_5	MA1274.1	0	1.12026e-05	0.0219122	0.00870309	10	AAAAAAAAAA	AAAAAAAAAAAAAAAAGTAAA	-
metacluster_0pattern_5	MA1281.1	9	1.39202e-05	0.0272279	0.00901198	10	AAAAAAAAAA	AAAAAAGTAAAAAAAAAAAAA	+
metacluster_0pattern_5	MA1278.1	7	2.05299e-05	0.0401566	0.00999132	10	AAAAAAAAAA	AAAAAGTAAAAAAAAAAAAAA	-
metacluster_0pattern_5	MA1871.1	0	2.05772e-05	0.040249	0.00999132	10	AAAAAAAAAA	AAAAAAAAAACAAAAAAAAA	+
metacluster_0pattern_5	MA1279.1	1	4.88439e-05	0.0955387	0.0210812	10	AAAAAAAAAA	AAAAAAAAGAAAAAGTGAAAA	+
metacluster_0pattern_5	MA1866.1	0	7.56108e-05	0.147895	0.0293704	10	AAAAAAAAAA	AAAAAAAAAACAAACAAAAA	+
metacluster_0pattern_5	MA1277.1	0	8.77375e-05	0.171615	0.0309754	10	AAAAAAAAAA	AAAAAGAAAAAGTAAAAAAAA	+
metacluster_0pattern_5	MA1823.1	2	9.56913e-05	0.187172	0.0309754	10	AAAAAAAAAA	AAAAAGAAAAAA	+
metacluster_0pattern_5	MA1160.1	10	0.00014945	0.292325	0.0425752	10	AAAAAAAAAA	CACAAAACGACAAAAAAAAA	-
metacluster_0pattern_5	MA1158.1	10	0.000159498	0.311979	0.0425752	10	AAAAAAAAAA	CAGAAAACGACAAAAAAAAA	+
metacluster_0pattern_5	MA1157.1	10	0.000182387	0.356748	0.0425752	10	AAAAAAAAAA	CACAAAACGACAAAAAAAAA	-
metacluster_0pattern_5	MA1366.1	5	0.00018262	0.357206	0.0425752	10	AAAAAAAAAA	ACGGTAAAAAATTAAA	+
metacluster_0pattern_5	MA0277.1	-1	0.000186328	0.364459	0.0425752	9	AAAAAAAAAA	AAAAAGAAA	+
metacluster_0pattern_5	MA1156.1	9	0.000210012	0.410783	0.0453208	10	AAAAAAAAAA	CAGAAAACGACAAAAAAAAA	-
metacluster_0pattern_5	MA1872.1	0	0.000262624	0.513693	0.0536917	10	AAAAAAAAAA	AAAACAAAAACATGTTTATA	-
metacluster_0pattern_5	MA1917.1	-1	0.000411652	0.80519	0.0799514	9	AAAAAAAAAA	AAAAAAAAACAATAAAATTT	-
metacluster_0pattern_5	MA1916.1	-1	0.000509744	0.99706	0.0942887	9	AAAAAAAAAA	AAAAAAAAACAATAGAATTT	-
metacluster_0pattern_5	MA0049.1	1	0.000732812	1.43338	0.129389	9	AAAAAAAAAA	GCATAAAAAA	+
metacluster_0pattern_5	MA1191.1	0	0.0008074	1.57927	0.13636	10	AAAAAAAAAA	TAAAAAAATATCTTA	+
metacluster_0pattern_5	MA1867.1	9	0.00109021	2.13246	0.176452	10	AAAAAAAAAA	TGTTATGTAAACAAAAAAAA	-
metacluster_0pattern_5	MA1182.1	-1	0.00119731	2.34194	0.186034	9	AAAAAAAAAA	AAAAAAATATCT	-
metacluster_0pattern_5	MA1918.1	2	0.0012918	2.52677	0.192996	10	AAAAAAAAAA	AAAAAAAAACAATGGTATTT	-
metacluster_0pattern_5	MA0940.1	3	0.00138921	2.71729	0.199862	10	AAAAAAAAAA	CCAAAAAAGGAAA	+
metacluster_0pattern_5	MA1863.1	0	0.0015208	2.97468	0.210979	10	AAAAAAAAAA	ACTAAAAAAACAAAAAAAAA	-
metacluster_0pattern_5	MA0559.1	2	0.00161623	3.16135	0.216487	10	AAAAAAAAAA	CCAAAAAAGGAAAA	+
metacluster_0pattern_5	MA1869.1	1	0.00187414	3.66581	0.235593	10	AAAAAAAAAA	AAAAAAATAAACAAAAAAAA	-
metacluster_0pattern_5	MA1184.1	-1	0.00188017	3.67762	0.235593	9	AAAAAAAAAA	AAAAAAATATCTTA	+
metacluster_0pattern_5	MA1440.1	-1	0.00214469	4.195	0.260339	8	AAAAAAAAAA	AAAAACAA	+
metacluster_0pattern_5	MA1870.1	1	0.0022915	4.48218	0.266911	10	AAAAAAAAAA	AAAAAAATAAACAAACAAAA	+
metacluster_0pattern_5	MA1814.1	5	0.00233625	4.5697	0.266911	10	AAAAAAAAAA	TTCCCAAAAATAGAA	-
metacluster_0pattern_5	MA1012.1	2	0.00243094	4.75491	0.269794	10	AAAAAAAAAA	CCAAAAATAGAAAG	-
metacluster_0pattern_5	MA1862.1	9	0.00252949	4.94768	0.272933	10	AAAAAAAAAA	AAATAAATAAACAAAAAAAA	-
metacluster_0pattern_5	MA0010.1	2	0.0029989	5.86584	0.314837	10	AAAAAAAAAA	GTAATAAACAAATC	+
metacluster_0pattern_5	MA1865.1	1	0.00322827	6.3145	0.329999	10	AAAAAAAAAA	AAAAAAACAAACAAACAAAA	-
metacluster_0pattern_5	MA1374.1	9	0.00340947	6.66893	0.339586	9	AAAAAAAAAA	CACAAAACGACAAAAAAA	+
metacluster_0pattern_5	MA1830.1	1	0.00352135	6.88775	0.34196	10	AAAAAAAAAA	AAGAAAAAGAATATTCCTTTTTT	-
metacluster_0pattern_5	MA0901.2	4	0.00433028	8.47003	0.397259	10	AAAAAAAAAA	AACCAATAAAATTT	+
metacluster_0pattern_5	MA1868.1	2	0.00433369	8.47669	0.397259	10	AAAAAAAAAA	CACAAAAAAACATCCTACTT	-
metacluster_0pattern_5	MA1487.2	3	0.00455868	8.91677	0.397259	10	AAAAAAAAAA	CCTAAATAAACAAA	+
metacluster_0pattern_5	MA0052.4	4	0.00458583	8.96989	0.397259	10	AAAAAAAAAA	TTCTAAAAATAGAAA	+
metacluster_0pattern_5	MA0548.2	7	0.00460214	9.00179	0.397259	10	AAAAAAAAAA	ACTTTCCAAAAAAGGAAAG	-
metacluster_0pattern_5	MA1152.1	-1	0.00471449	9.22154	0.39811	9	AAAAAAAAAA	AAAACAATAG	-
metacluster_0pattern_5	MA0537.1	1	0.00492893	9.64098	0.407362	10	AAAAAAAAAA	AAAAGTGAAAA	+
metacluster_0pattern_5	MA1199.1	5	0.00508537	9.94698	0.407663	10	AAAAAAAAAA	TTCCAAAAAAGGAAA	-
metacluster_0pattern_5	MA0679.2	0	0.00526825	10.3047	0.407663	10	AAAAAAAAAA	AAAAAATCAATAAATA	+
metacluster_0pattern_5	MA1159.1	5	0.00535236	10.4692	0.407663	10	AAAAAAAAAA	AAAAAAAGACAAAAA	+
metacluster_0pattern_5	MA0554.1	2	0.00535236	10.4692	0.407663	10	AAAAAAAAAA	CCAAAAATGGAAAAA	-
metacluster_0pattern_5	MA1205.1	5	0.00594726	11.6328	0.431745	10	AAAAAAAAAA	TTTCCAAAAAAGGAAAAAA	+
metacluster_0pattern_5	MA1190.1	-2	0.00611329	11.9576	0.431745	8	AAAAAAAAAA	AAAAAATATCT	-
metacluster_0pattern_5	MA0757.1	0	0.00614527	12.0201	0.431745	10	AAAAAAAAAA	AAAAAATCAATAAT	+
metacluster_0pattern_5	MA0041.2	5	0.00614541	12.0204	0.431745	10	AAAAAAAAAA	AAAGTAAATAAACAAT	+
metacluster_0pattern_5	MA0497.1	5	0.00622428	12.1747	0.431745	10	AAAAAAAAAA	ATGCTAAAAATAGAA	+
metacluster_0pattern_5	MA0558.1	7	0.00636978	12.4593	0.434087	10	AAAAAAAAAA	AATTTCCAAAAATAGAAAGAA	+
metacluster_0pattern_5	MA1183.1	-2	0.00693454	13.564	0.456554	8	AAAAAAAAAA	AAAAAATATCT	-
metacluster_0pattern_5	MA1864.1	1	0.00721114	14.105	0.466852	10	AAAAAAAAAA	ATATAAATAAATAAACAAAA	+
metacluster_0pattern_5	MA1204.1	5	0.00812876	15.8999	0.517632	10	AAAAAAAAAA	TTACCAAAAATGGAAAAT	+
metacluster_0pattern_5	MA0556.1	4	0.00910849	17.8162	0.556739	10	AAAAAAAAAA	TTCCAAAAATGGAAA	+
metacluster_0pattern_5	MA0555.1	6	0.0093113	18.2129	0.556739	10	AAAAAAAAAA	ATTACCAAAAAAGGAAAGAA	+
metacluster_0pattern_5	MA0012.1	0	0.0093162	18.2225	0.556739	10	AAAAAAAAAA	TAAACTAAAAG	+
metacluster_0pattern_5	MA0563.1	1	0.0093162	18.2225	0.556739	10	AAAAAAAAAA	CCAAAAATGGA	-
metacluster_0pattern_5	MA1915.1	1	0.00979041	19.15	0.576213	10	AAAAAAAAAA	AACAATAACAATGTCATTGT	-
metacluster_0pattern_5	MA0378.1	1	0.0101012	19.7579	0.584944	10	AAAAAAAAAA	CCGTAGAAAATTTTTTTCAAT	-
metacluster_0pattern_5	MA1873.1	9	0.0102899	20.127	0.584944	10	AAAAAAAAAA	AAAATATATAAACAATAAAA	-
metacluster_0pattern_5	MA1270.1	3	0.0103905	20.3239	0.584944	10	AAAAAAAAAA	AAAAAAAGCAAAAAGTAAA	-
metacluster_0pattern_5	MA0909.3	0	0.011686	22.8577	0.648474	10	AAAAAAAAAA	ACCAATAAAA	+
metacluster_0pattern_5	MA0317.1	-1	0.0139847	27.3541	0.765106	8	AAAAAAAAAA	ATAAACAA	+
metacluster_0pattern_5	MA0899.1	3	0.0143501	28.0687	0.774191	8	AAAAAAAAAA	GGTAATAAAAA	+
metacluster_0pattern_5	MA1699.1	0	0.0148101	28.9686	0.77936	10	AAAAAAAAAA	AAAAAAATCGATAATT	+
metacluster_0pattern_5	MA0082.1	3	0.015354	30.0324	0.77936	10	AAAAAAAAAA	CCAAAAATGGAAAT	+
metacluster_0pattern_5	MA0465.2	3	0.0153692	30.0621	0.77936	9	AAAAAAAAAA	AAGCAATAAAAA	+
metacluster_0pattern_5	MA0377.1	10	0.0155952	30.5042	0.77936	10	AAAAAAAAAA	TAGAGAATAGAAGAAATAAAA	+
metacluster_0pattern_5	MA0013.1	1	0.0156497	30.6108	0.77936	10	AAAAAAAAAA	TAGTAAACAAA	+
metacluster_0pattern_5	MA0442.2	0	0.0156497	30.6108	0.77936	10	AAAAAAAAAA	AAAACAAAGAA	+
metacluster_0pattern_5	MA1280.1	1	0.0166432	32.5541	0.801419	10	AAAAAAAAAA	CAAAAAGTTAAAAA	+
metacluster_0pattern_5	MA0851.1	0	0.0166858	32.6374	0.801419	10	AAAAAAAAAA	AAAAAGTAAACAAACAC	+
metacluster_0pattern_5	MA0650.3	3	0.0167116	32.6879	0.801419	9	AAAAAAAAAA	AGCCAATAAAAA	+
metacluster_0pattern_5	MA0040.1	1	0.0170609	33.3711	0.8031	10	AAAAAAAAAA	AATAAACAATA	-
metacluster_0pattern_5	MA0296.1	8	0.0172318	33.7054	0.8031	10	AAAAAAAAAA	TGAATTGTAAACAAAGAGGA	+
metacluster_0pattern_5	MA1085.2	0	0.0173669	33.9697	0.8031	10	AAAAAAAAAA	AAAGTCAAAA	+
metacluster_0pattern_5	MA1859.1	9	0.0180067	35.2211	0.809566	10	AAAAAAAAAA	TCCTTAAGTAAACAAAGAAA	+
metacluster_0pattern_5	MA1924.1	11	0.0180067	35.2211	0.809566	9	AAAAAAAAAA	TAAATTTAATTAAATAAAAA	+
metacluster_0pattern_5	MA1371.1	6	0.018132	35.4662	0.809566	10	AAAAAAAAAA	CACAAAACGACAAAAAA	+
metacluster_0pattern_5	MA1276.1	1	0.0185884	36.3589	0.820514	10	AAAAAAAAAA	CAAAAAGTTAA	+
metacluster_0pattern_5	MA1886.1	0	0.018808	36.7884	0.820877	10	AAAAAAAAAA	AAAAAAGCAATTAACATTAT	-
metacluster_0pattern_5	MA1166.1	0	0.0220536	43.1369	0.95184	10	AAAAAAAAAA	AAAGGGAATATTCC	+
metacluster_0pattern_5	MA1373.1	5	0.0227983	44.5934	0.973166	10	AAAAAAAAAA	CACAAAACGACAAAA	+
metacluster_0pattern_5	MA1300.1	2	0.0231146	45.2122	0.975944	10	AAAAAAAAAA	ATGTTAAAAAAAGTCAACG	-
metacluster_0pattern_5	MA0459.1	0	0.0249897	48.8798	0.99295	10	AAAAAAAAAA	AAAAGTCAAA	+
metacluster_0pattern_5	MA1623.1	1	0.026612	52.053	0.99295	10	AAAAAAAAAA	AGAAACAGAAACT	+
metacluster_0pattern_5	MA1292.1	-1	0.0278203	54.4164	0.99295	9	AAAAAAAAAA	AAAAAATTAGGTAAA	+
metacluster_0pattern_5	MA1370.1	6	0.028179	55.1181	0.99295	10	AAAAAAAAAA	CACAAAACGACAAAAA	-
metacluster_0pattern_5	MA1269.1	0	0.029249	57.2111	0.99295	10	AAAAAAAAAA	GAAAAAGTAACTTT	+
metacluster_0pattern_5	MA0157.3	4	0.0298897	58.4643	0.99295	8	AAAAAAAAAA	ATGTAAACAAAA	+
metacluster_0pattern_5	MA0398.1	-1	0.0301102	58.8955	0.99295	9	AAAAAAAAAA	AAAAATTTT	-
metacluster_0pattern_5	MA0973.1	0	0.0301727	59.0177	0.99295	10	AAAAAAAAAA	AAAAAAGTGA	+
metacluster_0pattern_5	MA1978.1	1	0.0308109	60.2661	0.99295	10	AAAAAAAAAA	ATAAATATAAATGGACTAATT	+
metacluster_0pattern_5	MA1272.2	0	0.0312998	61.2224	0.99295	10	AAAAAAAAAA	TTAAAAAGTA	+
metacluster_0pattern_5	MA1317.1	1	0.031326	61.2737	0.99295	10	AAAAAAAAAA	AAAAAAGTCAAAG	-
metacluster_0pattern_5	MA0974.2	2	0.0323875	63.35	0.99295	10	AAAAAAAAAA	ATAAAAAGTGAA	+
metacluster_0pattern_5	MA1384.1	-1	0.0326196	63.8039	0.99295	9	AAAAAAAAAA	AAAAGAATATTCC	+
metacluster_0pattern_5	MA1294.1	0	0.0326295	63.8233	0.99295	10	AAAAAAAAAA	AAAAAAGTTAGGTAG	+
metacluster_0pattern_5	MA1313.1	0	0.0330109	64.5693	0.99295	10	AAAAAAAAAA	AAAAAGTCAACGCT	-
metacluster_0pattern_5	MA1367.1	-2	0.0330109	64.5693	0.99295	8	AAAAAAAAAA	AAACAAAACCGGAA	+
metacluster_0pattern_5	MA2049.1	-1	0.0336985	65.9143	0.99295	9	AAAAAAAAAA	AACAAGAAACCT	+
metacluster_0pattern_5	MA0011.1	-2	0.0341682	66.8329	0.99295	8	AAAAAAAAAA	AAATAGTA	-
metacluster_0pattern_5	MA1677.1	-1	0.0350514	68.5605	0.99295	9	AAAAAAAAAA	AACAAGAAACAT	+
metacluster_0pattern_5	MA1709.1	1	0.0353387	69.1225	0.99295	10	AAAAAAAAAA	AGCAACAGAAACCTA	+
metacluster_0pattern_5	MA2043.1	-1	0.0354145	69.2708	0.99295	9	AAAAAAAAAA	TACAAGAAACC	+
metacluster_0pattern_5	MA1299.1	0	0.0372359	72.8335	0.99295	10	AAAAAAAAAA	AAAAAGTCAACGCC	+
metacluster_0pattern_5	MA0847.3	2	0.0378842	74.1016	0.99295	10	AAAAAAAAAA	CTTAAACAAACA	+
metacluster_0pattern_5	MA1421.1	0	0.0378842	74.1016	0.99295	10	AAAAAAAAAA	AAAGATCAAAGG	+
metacluster_0pattern_5	MA0287.1	1	0.0381423	74.6062	0.99295	10	AAAAAAAAAA	CAGCAAAAATG	+
metacluster_0pattern_5	MA0445.1	-1	0.0381423	74.6062	0.99295	9	AAAAAAAAAA	AGAACAATGGA	-
metacluster_0pattern_5	MA1385.1	-1	0.0382699	74.8559	0.99295	9	AAAAAAAAAA	AAAAGAATATTTTAA	-
metacluster_0pattern_5	MA1306.1	0	0.0387524	75.7997	0.99295	10	AAAAAAAAAA	AAAAAGTCAACGCT	-
metacluster_0pattern_5	MA1187.1	-3	0.0387808	75.8553	0.99295	7	AAAAAAAAAA	AAAAATATCT	-
metacluster_0pattern_5	MA0606.2	0	0.0408893	79.9795	0.99295	10	AAAAAAAAAA	ACATGGAAAATT	+
metacluster_0pattern_5	MA1606.1	1	0.0410231	80.2412	0.99295	10	AAAAAAAAAA	ATGTAAACAAA	+
metacluster_0pattern_5	MA1087.2	1	0.0414357	81.0482	0.99295	10	AAAAAAAAAA	AAAAAAGTCAACGAT	+
metacluster_0pattern_5	MA1315.1	1	0.0419524	82.0588	0.99295	10	AAAAAAAAAA	AAAAAAGTCAACGA	-
metacluster_0pattern_5	MA0846.1	2	0.0424576	83.047	0.99295	10	AAAAAAAAAA	TAAGTAAACAAA	+
metacluster_0pattern_5	MA1304.1	0	0.0424576	83.047	0.99295	10	AAAAAAAAAA	AAAAAGTCAAAG	+
metacluster_0pattern_5	MA1275.1	2	0.042523	83.1749	0.99295	9	AAAAAAAAAA	AGAAAAAGTAA	+
metacluster_0pattern_5	MA0913.2	2	0.0445944	87.2266	0.99295	8	AAAAAAAAAA	GCAATAAAAC	+
metacluster_0pattern_5	MA1989.1	1	0.045379	88.7614	0.99295	10	AAAAAAAAAA	AAAAACCACAAGAA	+
metacluster_0pattern_5	MA1881.1	-1	0.0453845	88.7722	0.99295	9	AAAAAAAAAA	AAAAATTAATTAATTAAATC	-
metacluster_0pattern_5	MA0216.2	3	0.0456461	89.2838	0.99295	8	AAAAAAAAAA	GGCCATAAAAA	+
metacluster_0pattern_5	MA1853.1	9	0.047164	92.2528	0.99295	10	AAAAAAAAAA	GGAAACCGGAAGTGAAAAAA	+
metacluster_0pattern_5	MA1925.1	-1	0.0490125	95.8685	0.99295	9	AAAAAAAAAA	ATAAATTAATTAATTAAATT	-
metacluster_0pattern_5	MA0624.2	1	0.049181	96.198	0.99295	10	AAAAAAAAAA	CAATGGAAAATA	+
metacluster_0pattern_5	MA1185.1	-3	0.0495627	96.9447	0.99295	7	AAAAAAAAAA	AAAAATATCT	-
metacluster_0pattern_5	MA0870.1	0	0.0504376	98.6559	0.99295	10	AAAAAAAAAA	AACAATAACATTGTT	+
metacluster_0pattern_5	MA1094.2	1	0.0509016	99.5635	0.99295	10	AAAAAAAAAA	AAAAAAGTCAACGATT	+
metacluster_0pattern_5	MA1682.1	1	0.0509518	99.6618	0.99295	10	AAAAAAAAAA	TAAAATTCAAATTT	+
metacluster_0pattern_5	MA1970.1	0	0.0509777	99.7125	0.99295	10	AAAAAAAAAA	AAAGATAAGATA	-
metacluster_0pattern_6	MA1640.1	1	3.24035e-05	0.0633813	0.111672	10	AATAATTTAT	AAATGATTTATGGCT	+
metacluster_0pattern_6	MA1113.2	0	5.78275e-05	0.113111	0.111672	10	AATAATTTAT	AATGATTTATGAC	-
metacluster_0pattern_6	MA0790.1	3	0.000362396	0.708847	0.253721	10	AATAATTTAT	ATGAATAATTAATG	+
metacluster_0pattern_6	MA1639.1	0	0.000389599	0.762056	0.253721	10	AATAATTTAT	AATGATTGATGAC	-
metacluster_0pattern_6	MA1213.2	3	0.000506592	0.990894	0.253721	10	AATAATTTAT	AACAATAATTGAT	-
metacluster_0pattern_6	MA1210.2	3	0.000551759	1.07924	0.253721	10	AATAATTTAT	ATCAATAATTGAA	+
metacluster_0pattern_6	MA1330.1	3	0.000615684	1.20428	0.253721	10	AATAATTTAT	AAATGTAATTAATTA	+
metacluster_0pattern_6	MA0398.1	-1	0.000634198	1.24049	0.253721	9	AATAATTTAT	AAAATTTTT	+
metacluster_0pattern_6	MA1212.1	2	0.000777821	1.52142	0.253721	9	AATAATTTAT	TCAATAATTAA	+
metacluster_0pattern_6	MA2052.1	2	0.000837163	1.63749	0.253721	10	AATAATTTAT	TTAATGATTGAT	+
metacluster_0pattern_6	MA0791.1	3	0.000844518	1.65188	0.253721	10	AATAATTTAT	ATGCATAATTAATGAG	+
metacluster_0pattern_6	MA0683.1	3	0.000919135	1.79783	0.253721	10	AATAATTTAT	ATGCATAATTAATGAG	+
metacluster_0pattern_6	MA0008.3	4	0.00094156	1.84169	0.253721	10	AATAATTTAT	AATCAATAATTGAAT	+
metacluster_0pattern_6	MA0680.2	1	0.00094156	1.84169	0.253721	10	AATAATTTAT	AAATAATTGATTAAT	-
metacluster_0pattern_6	MA0110.3	2	0.000985391	1.92743	0.253721	10	AATAATTTAT	TTAATGATTGAT	-
metacluster_0pattern_6	MA0954.2	2	0.00115823	2.2655	0.265402	10	AATAATTTAT	TCAATGATTGATT	+
metacluster_0pattern_6	MA1209.1	2	0.0011726	2.2936	0.265402	9	AATAATTTAT	TCAATAATTGA	+
metacluster_0pattern_6	MA1442.1	-2	0.00123691	2.41939	0.265402	8	AATAATTTAT	TAATTAAT	-
metacluster_0pattern_6	MA1215.1	2	0.00137614	2.69173	0.279736	9	AATAATTTAT	CCAATAATTGA	+
metacluster_0pattern_6	MA1807.1	0	0.00174153	3.40643	0.31832	10	AATAATTTAT	CTTAATTAATT	+
metacluster_0pattern_6	MA1198.1	1	0.00174153	3.40643	0.31832	10	AATAATTTAT	TAATGATTAAT	-
metacluster_0pattern_6	MA0951.1	1	0.00181321	3.54663	0.31832	7	AATAATTTAT	TAATAATT	+
metacluster_0pattern_6	MA1211.1	2	0.00296513	5.79979	0.497915	9	AATAATTTAT	CCAATGATTGA	-
metacluster_0pattern_6	MA2038.1	0	0.00319278	6.24508	0.513804	10	AATAATTTAT	AACAAGTTATC	+
metacluster_0pattern_6	MA0135.1	1	0.00368928	7.21623	0.513827	10	AATAATTTAT	GATTAATTAATTT	-
metacluster_0pattern_6	MA1900.1	2	0.00395631	7.73854	0.513827	10	AATAATTTAT	TTAATAATTAATTAATTATT	+
metacluster_0pattern_6	MA1380.1	3	0.00416176	8.14041	0.513827	10	AATAATTTAT	TTAAAAAATTTAAAA	-
metacluster_0pattern_6	MA1881.1	0	0.00426887	8.34992	0.513827	10	AATAATTTAT	AAAAATTAATTAATTAAATC	-
metacluster_0pattern_6	MA1214.1	5	0.00429332	8.39773	0.513827	10	AATAATTTAT	AAACCAATAATTGAAAATTAT	+
metacluster_0pattern_6	MA1379.1	3	0.00447986	8.76261	0.513827	10	AATAATTTAT	TTTTAAAATTTAAAT	+
metacluster_0pattern_6	MA1896.1	0	0.00460395	9.00532	0.513827	10	AATAATTTAT	AAAAATTAATTAATTAATTT	-
metacluster_0pattern_6	MA1326.1	1	0.00525506	10.2789	0.513827	10	AATAATTTAT	ACGTAATTAAT	+
metacluster_0pattern_6	MA1369.1	-1	0.00525506	10.2789	0.513827	9	AATAATTTAT	GTAATTAATGC	+
metacluster_0pattern_6	MA0153.2	3	0.00530634	10.3792	0.513827	10	AATAATTTAT	GTTAATGATTAAC	+
metacluster_0pattern_6	MA1329.2	2	0.00530634	10.3792	0.513827	10	AATAATTTAT	TAACTAATTAATT	+
metacluster_0pattern_6	MA1161.1	4	0.00557309	10.901	0.513827	10	AATAATTTAT	ATTTTAAAATTTAAA	+
metacluster_0pattern_6	MA1471.1	2	0.00564186	11.0355	0.513827	10	AATAATTTAT	GTAATGGTTTTT	-
metacluster_0pattern_6	MA0178.1	-2	0.00581948	11.3829	0.513827	7	AATAATTTAT	TAATTAA	-
metacluster_0pattern_6	MA1327.2	-1	0.00583218	11.4077	0.513827	9	AATAATTTAT	TTAATTAATT	+
metacluster_0pattern_6	MA1757.1	-1	0.00602663	11.7881	0.513827	9	AATAATTTAT	GTAATTAATGC	-
metacluster_0pattern_6	MA1882.1	2	0.00620158	12.1303	0.513827	10	AATAATTTAT	ATTATAATTAATTAATTTTA	+
metacluster_0pattern_6	MA1883.1	4	0.00620158	12.1303	0.513827	10	AATAATTTAT	AAAAATTAATTAATTAAAAA	-
metacluster_0pattern_6	MA0195.1	-2	0.0063296	12.3807	0.513827	7	AATAATTTAT	TAATTAA	-
metacluster_0pattern_6	MA0621.1	0	0.00644898	12.6142	0.513827	10	AATAATTTAT	ACTAATTAATT	-
metacluster_0pattern_6	MA1824.1	3	0.00647589	12.6668	0.513827	9	AATAATTTAT	AACAATAATTGA	+
metacluster_0pattern_6	MA0681.2	1	0.0068477	13.3941	0.513827	10	AATAATTTAT	ATATAATTTGATTAAA	-
metacluster_0pattern_6	MA0928.1	0	0.00737502	14.4255	0.513827	10	AATAATTTAT	ACTAATTAATT	-
metacluster_0pattern_6	MA1375.1	-1	0.00737502	14.4255	0.513827	9	AATAATTTAT	GTAATTAATGC	-
metacluster_0pattern_6	MA0194.1	-2	0.00747215	14.6155	0.513827	7	AATAATTTAT	TAATTAA	-
metacluster_0pattern_6	MA0952.1	1	0.00764711	14.9577	0.513827	7	AATAATTTAT	CAATAATT	-
metacluster_0pattern_6	MA1925.1	4	0.00771843	15.0972	0.513827	10	AATAATTTAT	ATAAATTAATTAATTAAATT	-
metacluster_0pattern_6	MA1385.1	5	0.00795264	15.5554	0.513827	10	AATAATTTAT	AAAAGAATATTTTAA	-
metacluster_0pattern_6	MA0208.1	-2	0.00811534	15.8736	0.513827	7	AATAATTTAT	TAATTAA	+
metacluster_0pattern_6	MA0172.1	-2	0.00811534	15.8736	0.513827	7	AATAATTTAT	TAATTAA	-
metacluster_0pattern_6	MA0236.1	-2	0.00811534	15.8736	0.513827	7	AATAATTTAT	TAATTAA	-
metacluster_0pattern_6	MA1879.1	0	0.00829495	16.2249	0.514844	10	AATAATTTAT	AATAATTAATTAATTAATTA	-
metacluster_0pattern_6	MA0628.1	0	0.00879052	17.1943	0.51556	10	AATAATTTAT	ATTAATTAAT	+
metacluster_0pattern_6	MA0240.1	-2	0.00881016	17.2327	0.51556	7	AATAATTTAT	TAATTAA	-
metacluster_0pattern_6	MA1844.1	2	0.00956838	18.7157	0.534138	10	AATAATTTAT	ATTTTAATTAATTAATTTTA	+
metacluster_0pattern_6	MA1328.1	3	0.00977321	19.1164	0.534138	10	AATAATTTAT	TTTAATCATTAATTA	+
metacluster_0pattern_6	MA1904.1	0	0.0102713	20.0906	0.534138	10	AATAATTTAT	AAAAATTAATTAATTAAAAT	-
metacluster_0pattern_6	MA0901.2	-1	0.0102774	20.1026	0.534138	9	AATAATTTAT	AAATTTTATTGGTT	-
metacluster_0pattern_6	MA0932.1	0	0.0103006	20.1479	0.534138	8	AATAATTTAT	AATTAATT	+
metacluster_0pattern_6	MA0167.1	-2	0.0103422	20.2293	0.534138	7	AATAATTTAT	TAATTAA	-
metacluster_0pattern_6	MA0230.1	-2	0.0103422	20.2293	0.534138	7	AATAATTTAT	TAATTAA	-
metacluster_0pattern_6	MA0040.1	0	0.0109586	21.4351	0.534138	10	AATAATTTAT	TATTGTTTATT	+
metacluster_0pattern_6	MA1898.1	1	0.0110212	21.5574	0.534138	10	AATAATTTAT	TAATAATTAATGATTTTTTA	+
metacluster_0pattern_6	MA1910.1	10	0.0110212	21.5574	0.534138	10	AATAATTTAT	AATTTAATTAATTAATTTAT	+
metacluster_0pattern_6	MA0206.1	-2	0.0111796	21.8672	0.534138	7	AATAATTTAT	TAATTAA	-
metacluster_0pattern_6	MA0251.1	-2	0.0111796	21.8672	0.534138	7	AATAATTTAT	TAATTAA	-
metacluster_0pattern_6	MA1187.1	0	0.011538	22.5683	0.535685	10	AATAATTTAT	AAAAATATCT	-
metacluster_0pattern_6	MA0257.1	-2	0.0120667	23.6025	0.535685	7	AATAATTTAT	TAATTAA	-
metacluster_0pattern_6	MA0457.1	-2	0.0120667	23.6025	0.535685	7	AATAATTTAT	TAATTAA	-
metacluster_0pattern_6	MA1907.1	8	0.0126686	24.7797	0.535882	10	AATAATTTAT	TTAATTTAATTAATTTAATT	-
metacluster_0pattern_6	MA0722.1	-1	0.0127738	24.9856	0.535882	8	AATAATTTAT	GTAATTAG	-
metacluster_0pattern_6	MA0725.1	-1	0.0127738	24.9856	0.535882	8	AATAATTTAT	ATAATTAG	-
metacluster_0pattern_6	MA0181.1	-2	0.0130081	25.4438	0.535882	7	AATAATTTAT	TAATTAA	-
metacluster_0pattern_6	MA0953.1	0	0.0130424	25.5109	0.535882	9	AATAATTTAT	AATTATTGC	-
metacluster_0pattern_6	MA0950.1	0	0.0136984	26.794	0.546124	8	AATAATTTAT	AATGATTG	+
metacluster_0pattern_6	MA0390.1	9	0.0137159	26.8282	0.546124	10	AATAATTTAT	CCAGAGTGAAAAATTTTGGAC	-
metacluster_0pattern_6	MA0191.1	-2	0.014013	27.4094	0.546683	7	AATAATTTAT	TAATTAA	-
metacluster_0pattern_6	MA0226.1	-2	0.014013	27.4094	0.546683	7	AATAATTTAT	TAATTAA	-
metacluster_0pattern_6	MA0715.1	-2	0.0142001	27.7754	0.546789	8	AATAATTTAT	TAATTTAATTA	+
metacluster_0pattern_6	MA1895.1	6	0.0145281	28.4169	0.546789	10	AATAATTTAT	TTTTTAATTAATTAATTTAA	+
metacluster_0pattern_6	MA1889.1	8	0.0145281	28.4169	0.546789	10	AATAATTTAT	TTAATTTAATTAATTTAATT	-
metacluster_0pattern_6	MA0179.1	-2	0.015096	29.5278	0.546789	7	AATAATTTAT	TAATTAA	-
metacluster_0pattern_6	MA0225.1	-2	0.015096	29.5278	0.546789	7	AATAATTTAT	TAATTAA	-
metacluster_0pattern_6	MA0070.1	0	0.0151624	29.6577	0.546789	10	AATAATTTAT	TTTGATTGATGG	-
metacluster_0pattern_6	MA1499.1	-1	0.0157146	30.7377	0.546789	8	AATAATTTAT	ATCATTAG	+
metacluster_0pattern_6	MA1507.1	-1	0.0157146	30.7377	0.546789	8	AATAATTTAT	ATCATTAG	+
metacluster_0pattern_6	MA0934.1	-3	0.0157146	30.7377	0.546789	7	AATAATTTAT	AATTAATT	+
metacluster_0pattern_6	MA0046.2	4	0.0165053	32.2845	0.548659	10	AATAATTTAT	AGTTAATGATTAACT	+
metacluster_0pattern_6	MA1185.1	0	0.0170855	33.4192	0.549389	10	AATAATTTAT	AAAAATATCT	-
metacluster_0pattern_6	MA1836.1	1	0.0172277	33.6973	0.549389	10	AATAATTTAT	ATACAATGTAT	+
metacluster_0pattern_6	MA1183.1	1	0.0172277	33.6973	0.549389	10	AATAATTTAT	AAAAAATATCT	-
metacluster_0pattern_6	MA1190.1	1	0.0172277	33.6973	0.549389	10	AATAATTTAT	AAAAAATATCT	-
metacluster_0pattern_6	MA0177.1	-2	0.0174963	34.2227	0.549389	7	AATAATTTAT	TAATTAA	-
metacluster_0pattern_6	MA0220.1	-2	0.0174963	34.2227	0.549389	7	AATAATTTAT	TAATTAA	-
metacluster_0pattern_6	MA1504.1	-1	0.0179783	35.1655	0.555492	8	AATAATTTAT	GTCATTAA	+
metacluster_0pattern_6	MA0176.1	-2	0.0188166	36.8052	0.57678	7	AATAATTTAT	TAATTAA	-
metacluster_0pattern_6	MA0189.1	-2	0.0202141	39.5387	0.592388	7	AATAATTTAT	TAATTAA	-
metacluster_0pattern_6	MA0219.1	-2	0.0202141	39.5387	0.592388	7	AATAATTTAT	TCATTAA	-
metacluster_0pattern_6	MA0982.1	-3	0.0202141	39.5387	0.592388	7	AATAATTTAT	ACTTTTT	-
metacluster_0pattern_6	MA1182.1	2	0.0207644	40.6151	0.598486	10	AATAATTTAT	AAAAAAATATCT	-
metacluster_0pattern_6	MA0238.1	-2	0.0217149	42.4744	0.612178	7	AATAATTTAT	TAATTAA	-
metacluster_0pattern_6	MA0245.1	-2	0.0217149	42.4744	0.612178	7	AATAATTTAT	TAATTAA	-
metacluster_0pattern_6	MA0038.2	3	0.0220924	43.2127	0.618306	9	AATAATTTAT	TGCAGTGATTTG	-
metacluster_0pattern_6	MA1885.1	1	0.0230229	45.0328	0.621864	10	AATAATTTAT	AAAACATTAATGATCATTTA	-
metacluster_0pattern_6	MA0166.1	-2	0.0234052	45.7807	0.621864	7	AATAATTTAT	TCATTAA	-
metacluster_0pattern_6	MA0209.1	-2	0.0234052	45.7807	0.621864	7	AATAATTTAT	TAATTAG	-
metacluster_0pattern_6	MA0757.1	1	0.0234523	45.8726	0.621864	10	AATAATTTAT	AAAAAATCAATAAT	+
metacluster_0pattern_6	MA0713.1	-2	0.0235076	45.9809	0.621864	8	AATAATTTAT	TAATTTAATTA	+
metacluster_0pattern_6	MA1905.1	2	0.0245297	47.9801	0.637983	10	AATAATTTAT	TTTTTAATTAATTAGTTATT	+
metacluster_0pattern_6	MA1368.2	4	0.0249251	48.7536	0.637983	10	AATAATTTAT	TAACCATAGTTAAT	-
metacluster_0pattern_6	MA0927.1	-1	0.0249523	48.8067	0.637983	8	AATAATTTAT	CTAATTAA	+
metacluster_0pattern_6	MA0433.1	-1	0.0249523	48.8067	0.637983	8	AATAATTTAT	TTAATTAA	-
metacluster_0pattern_6	MA0170.1	-2	0.025279	49.4457	0.637983	7	AATAATTTAT	TAATTAA	-
metacluster_0pattern_6	MA0202.1	-2	0.025279	49.4457	0.637983	7	AATAATTTAT	TAATTAG	-
metacluster_0pattern_6	MA0228.1	-2	0.025279	49.4457	0.637983	7	AATAATTTAT	TAATTAG	-
metacluster_0pattern_6	MA1292.1	0	0.0254912	49.8607	0.637983	10	AATAATTTAT	AAAAAATTAGGTAAA	+
metacluster_0pattern_6	MA0679.2	1	0.0256036	50.0806	0.637983	10	AATAATTTAT	AAAAAATCAATAAATA	+
metacluster_0pattern_6	MA0601.1	2	0.0265269	51.8867	0.656753	9	AATAATTTAT	ATATTAATTAA	+
metacluster_0pattern_6	MA1294.1	1	0.0270837	52.9757	0.665187	10	AATAATTTAT	AAAAAAGTTAGGTAG	+
metacluster_0pattern_6	MA0780.1	-2	0.0279896	54.7477	0.668984	8	AATAATTTAT	TAATCGATTA	+
metacluster_0pattern_6	MA0378.1	6	0.0282334	55.2246	0.668984	10	AATAATTTAT	ATTGAAAAAAATTTTCTACGG	+
metacluster_0pattern_6	MA0426.1	-2	0.0289825	56.6897	0.678409	6	AATAATTTAT	TAATTG	+
metacluster_0pattern_6	MA0165.1	-5	0.0294085	57.523	0.68275	5	AATAATTTAT	TTTATGA	+
metacluster_0pattern_6	MA1917.1	10	0.0295733	57.8455	0.68275	10	AATAATTTAT	AAAAAAAAACAATAAAATTT	-
metacluster_0pattern_6	MA1924.1	4	0.0314451	61.5066	0.692006	10	AATAATTTAT	TAAATTTAATTAAATAAAAA	+
metacluster_0pattern_6	MA0635.1	-1	0.0315298	61.6722	0.692006	9	AATAATTTAT	ACCGTTTAGC	-
metacluster_0pattern_6	MA0214.1	-2	0.0316347	61.8774	0.692006	7	AATAATTTAT	CAATTAA	-
metacluster_0pattern_6	MA0221.1	-2	0.0316347	61.8774	0.692006	7	AATAATTTAT	TCATTAG	-
metacluster_0pattern_6	MA0700.2	0	0.0316838	61.9736	0.692006	10	AATAATTTAT	ATTAATTGGTT	-
metacluster_0pattern_6	MA1534.1	-1	0.0317735	62.1489	0.692006	9	AATAATTTAT	AAAGTTCAT	-
metacluster_0pattern_6	MA0041.2	-1	0.0325941	63.7541	0.692006	9	AATAATTTAT	ATTGTTTATTTACTTT	-
metacluster_0pattern_6	MA1873.1	3	0.0334205	65.3705	0.692006	10	AATAATTTAT	TTTTATTGTTTATATATTTT	+
metacluster_0pattern_6	MA1901.1	1	0.0334205	65.3705	0.692006	10	AATAATTTAT	TTTTAATTAATTGGTTTATT	+
metacluster_0pattern_6	MA1633.2	-1	0.0337118	65.9403	0.692006	9	AATAATTTAT	ATGACTCAT	+
metacluster_0pattern_6	MA0989.1	-2	0.0337118	65.9403	0.692006	8	AATAATTTAT	CACTTTTTG	-
metacluster_0pattern_6	MA0241.1	-2	0.0339714	66.448	0.692006	7	AATAATTTAT	TAATTAG	-
metacluster_0pattern_6	MA0933.1	-3	0.0344483	67.3809	0.692006	7	AATAATTTAT	AATTAAAT	+
metacluster_0pattern_6	MA1906.1	1	0.0355047	69.4471	0.692006	10	AATAATTTAT	TTTTAATTAATGAGGTTTTT	+
metacluster_0pattern_6	MA0435.1	3	0.0355047	69.4471	0.692006	10	AATAATTTAT	TGTAAGGATTTACGTCTTCA	-
metacluster_0pattern_6	MA1401.1	3	0.0356284	69.6892	0.692006	9	AATAATTTAT	AAAAATATCTTA	+
metacluster_0pattern_6	MA0896.1	3	0.036406	71.2101	0.692006	10	AATAATTTAT	ACAAGCAATTAATGAAT	+
metacluster_0pattern_6	MA0853.1	4	0.036406	71.2101	0.692006	10	AATAATTTAT	GGTAATTAATTAATGCG	-
metacluster_0pattern_6	MA0174.1	-2	0.036425	71.2473	0.692006	7	AATAATTTAT	TAATAAA	-
metacluster_0pattern_6	MA0184.1	-2	0.036425	71.2473	0.692006	7	AATAATTTAT	TAATTAG	-
metacluster_0pattern_6	MA1366.1	5	0.0367237	71.8315	0.692006	10	AATAATTTAT	ACGGTAAAAAATTAAA	+
metacluster_0pattern_6	MA0983.1	-3	0.0367303	71.8444	0.692006	7	AATAATTTAT	ACTTTTTC	-
metacluster_0pattern_6	MA0892.1	0	0.0375367	73.4217	0.697858	10	AATAATTTAT	CCTAATTAAA	+
metacluster_0pattern_6	MA1441.1	1	0.0377193	73.779	0.697858	10	AATAATTTAT	TCTTAATTGCT	+
metacluster_0pattern_6	MA0468.1	-2	0.0377193	73.779	0.697858	8	AATAATTTAT	TAATTTAATCA	+
metacluster_0pattern_6	MA0655.1	-1	0.0378972	74.1269	0.697858	9	AATAATTTAT	ATGAGTCAT	-
metacluster_0pattern_6	MA0379.1	-4	0.0379443	74.2191	0.697858	5	AATAATTTAT	ATATA	+
metacluster_0pattern_6	MA1455.1	4	0.0386305	75.5612	0.704779	10	AATAATTTAT	TTGTTACAATGTATCAA	+
metacluster_0pattern_6	MA1699.1	2	0.0389596	76.2049	0.704779	10	AATAATTTAT	AAAAAAATCGATAATT	+
metacluster_0pattern_6	MA0198.1	-2	0.0390074	76.2984	0.704779	7	AATAATTTAT	TAATTAG	-
metacluster_0pattern_6	MA1706.1	0	0.0397402	77.7318	0.704779	10	AATAATTTAT	TAGAATGTAC	-
metacluster_0pattern_6	MA1184.1	2	0.0401454	78.5244	0.704779	10	AATAATTTAT	AAAAAAATATCTTA	+
metacluster_0pattern_6	MA0094.2	-2	0.0416985	81.5622	0.728732	8	AATAATTTAT	TAATTAAA	-
metacluster_0pattern_6	MA0973.1	-1	0.042051	82.2518	0.731583	9	AATAATTTAT	TCACTTTTTT	-
metacluster_0pattern_6	MA0610.1	-3	0.0422774	82.6946	0.732223	7	AATAATTTAT	AATGTATCAAT	+
metacluster_0pattern_6	MA0874.1	3	0.0434553	84.9985	0.740393	10	AATAATTTAT	TCCATTAATTAATGGAC	-
metacluster_0pattern_6	MA1383.1	4	0.0435159	85.1172	0.740393	10	AATAATTTAT	AAAGAATATTCTAAT	-
metacluster_0pattern_6	MA1500.1	-1	0.0444949	87.0321	0.745224	8	AATAATTTAT	GTAATTAA	-
metacluster_0pattern_6	MA0203.1	-2	0.0445717	87.1823	0.745224	7	AATAATTTAT	TCATTAA	-
metacluster_0pattern_6	MA0215.1	-2	0.0445717	87.1823	0.745224	7	AATAATTTAT	TCATTAA	-
metacluster_0pattern_6	MA1280.1	1	0.045022	88.0631	0.749509	10	AATAATTTAT	CAAAAAGTTAAAAA	+
metacluster_0pattern_6	MA0854.1	4	0.0460572	90.0878	0.759092	10	AATAATTTAT	GGTGATTAATTAATTCG	-
metacluster_0pattern_6	MA1162.1	3	0.0460821	90.1366	0.759092	10	AATAATTTAT	ATTTAAAATTCAAAT	+
metacluster_0pattern_6	MA1861.1	6	0.046364	90.6879	0.759092	10	AATAATTTAT	TTAAGTAAATATTTACATAATT	-
metacluster_0pattern_6	MA0977.1	-2	0.0475213	92.9517	0.76406	8	AATAATTTAT	CACTTTTT	-
metacluster_0pattern_6	MA0175.1	-2	0.047561	93.0293	0.76406	7	AATAATTTAT	CAATTAA	-
metacluster_0pattern_6	MA0448.1	-2	0.047561	93.0293	0.76406	7	AATAATTTAT	TAATTAA	-
metacluster_0pattern_6	MA0990.1	-2	0.0496766	97.1674	0.779284	8	AATAATTTAT	CAATTAATGC	+
metacluster_0pattern_6	MA1406.1	2	0.0496766	97.1674	0.779284	8	AATAATTTAT	CCAATGATTA	-
metacluster_0pattern_6	MA0232.1	-2	0.0504235	98.6284	0.779284	6	AATAATTTAT	TAATTA	-
metacluster_0pattern_6	MA1884.1	5	0.0506176	99.0081	0.779284	10	AATAATTTAT	TTAATTATCATTATTATTAT	-
metacluster_0pattern_6	MA0250.1	-2	0.050687	99.1438	0.779284	7	AATAATTTAT	CAATTAA	-
metacluster_0pattern_6	MA0229.1	-2	0.0507312	99.2302	0.779284	8	AATAATTTAT	TAATTAGA	-
metacluster_0pattern_7	MA1365.2	0	0.00116566	2.28004	1	10	TTTTTGGCCA	TTTTTTACCAT	-
metacluster_0pattern_7	MA1091.1	-2	0.00227022	4.44055	1	8	TTTTTGGCCA	GTTGACCA	-
metacluster_0pattern_7	MA0502.2	1	0.00276714	5.41252	1	10	TTTTTGGCCA	CTCATTGGCCAG	+
metacluster_0pattern_7	MA1661.1	1	0.00276714	5.41252	1	10	TTTTTGGCCA	ATTTTTAACCAT	-
metacluster_0pattern_7	MA1926.1	0	0.00334999	6.55258	1	10	TTTTTGGCCA	TTTTTAGTCACGTGACTTGT	-
metacluster_0pattern_7	MA1204.1	8	0.00373116	7.29816	1	10	TTTTTGGCCA	TTTTTCCATTTTTGGTAA	-
metacluster_0pattern_7	MA1980.1	2	0.00379037	7.41396	1	10	TTTTTGGCCA	TGCTTTTAGCCTCTT	-
metacluster_0pattern_7	MA0216.2	2	0.00404947	7.92075	1	9	TTTTTGGCCA	TTTTTATGGCC	-
metacluster_0pattern_7	MA1205.1	9	0.00409713	8.01398	1	10	TTTTTGGCCA	TTTTTTCCTTTTTTGGAAA	-
metacluster_0pattern_7	MA0878.3	1	0.00433133	8.47209	1	9	TTTTTGGCCA	TTTTATTGCC	-
metacluster_0pattern_7	MA1150.1	0	0.00433599	8.4812	1	10	TTTTTGGCCA	AATTAGGTCAC	+
metacluster_0pattern_7	MA0558.1	9	0.00449282	8.78796	1	10	TTTTTGGCCA	TTCTTTCTATTTTTGGAAATT	-
metacluster_0pattern_7	MA1473.1	2	0.0046383	9.07252	1	9	TTTTTGGCCA	GTTTTATTGCC	-
metacluster_0pattern_7	MA1732.1	0	0.0047076	9.20806	1	10	TTTTTGGCCA	TTTTTGGCGGGAAAA	+
metacluster_0pattern_7	MA1750.1	0	0.0047076	9.20806	1	10	TTTTTGGCCA	TTTTTGGCGGGAAAA	+
metacluster_0pattern_7	MA0313.1	-3	0.0050355	9.84944	1	5	TTTTTGGCCA	TTGGT	+
metacluster_0pattern_7	MA0497.1	5	0.00505432	9.88625	1	10	TTTTTGGCCA	TTCTATTTTTAGCAT	-
metacluster_0pattern_7	MA1081.2	0	0.00616322	12.0553	1	10	TTTTTGGCCA	AAATTGGTCAACGATA	+
metacluster_0pattern_7	MA1749.1	-1	0.00623198	12.1898	1	9	TTTTTGGCCA	TTTTGGCGCCAAAAT	-
metacluster_0pattern_7	MA0470.2	-1	0.00661359	12.9362	1	9	TTTTTGGCCA	TTTTGGCGCCATTT	+
metacluster_0pattern_7	MA0758.1	-1	0.00707255	13.8339	1	9	TTTTTGGCCA	TTTTGGCGGGAAAA	-
metacluster_0pattern_7	MA0585.1	7	0.00712795	13.9423	1	10	TTTTTGGCCA	CTTACCCAATTTGGCAAT	-
metacluster_0pattern_7	MA1812.1	2	0.00714424	13.9741	1	10	TTTTTGGCCA	ATTATTGGGCCTGAT	-
metacluster_0pattern_7	MA0548.2	7	0.007289	14.2573	1	10	TTTTTGGCCA	CTTTCCTTTTTTGGAAAGT	+
metacluster_0pattern_7	MA0343.1	0	0.00744528	14.563	1	10	TTTTTGGCCA	TTTCCGGCCACAAAAACGCAA	+
metacluster_0pattern_7	MA0326.1	-2	0.00789007	15.433	1	8	TTTTTGGCCA	TTTGCTCA	+
metacluster_0pattern_7	MA1203.1	6	0.00816821	15.977	1	9	TTTTTGGCCA	TTTCCATTTTTGGAA	-
metacluster_0pattern_7	MA1273.1	0	0.00838028	16.3918	1	10	TTTTTGGCCA	TTTTTTGCCTTTTTTTTTT	-
metacluster_0pattern_7	MA0222.1	-2	0.00849813	16.6223	1	8	TTTTTGGCCA	TTTTGACA	+
metacluster_0pattern_7	MA0865.2	-1	0.0092507	18.0944	1	9	TTTTTGGCCA	TTTTGGCGGGAA	-
metacluster_0pattern_7	MA1199.1	5	0.00930965	18.2097	1	10	TTTTTGGCCA	TTTCCTTTTTTGGAA	+
metacluster_0pattern_7	MA0469.3	0	0.0119752	23.4236	1	10	TTTTTGGCCA	ATTTTGGCGCCAAAAT	+
metacluster_0pattern_7	MA1714.1	2	0.0120797	23.6279	1	10	TTTTTGGCCA	ACATTTTGTCCTCCTAGTCCT	-
metacluster_0pattern_7	MA0624.2	-1	0.0124149	24.2835	1	9	TTTTTGGCCA	TATTTTCCATTG	-
metacluster_0pattern_7	MA0857.1	4	0.012744	24.9272	1	10	TTTTTGGCCA	TGACCTTTTGACCTTT	-
metacluster_0pattern_7	MA0555.1	9	0.0127674	24.973	1	10	TTTTTGGCCA	TTCTTTCCATTTTTGGTAAT	-
metacluster_0pattern_7	MA0670.1	-1	0.0127853	25.0081	1	9	TTTTTGGCCA	ACTTGGCACC	-
metacluster_0pattern_7	MA1085.2	-1	0.0127853	25.0081	1	9	TTTTTGGCCA	TTTTGACTTT	-
metacluster_0pattern_7	MA1979.1	0	0.0138041	27.0008	1	10	TTTTTGGCCA	TATCTGGGCAC	+
metacluster_0pattern_7	MA0563.1	4	0.0138041	27.0008	1	7	TTTTTGGCCA	TCCATTTTTGG	+
metacluster_0pattern_7	MA0381.1	-5	0.0140815	27.5434	1	5	TTTTTGGCCA	GGCCAT	+
metacluster_0pattern_7	MA1814.1	5	0.0143559	28.0801	1	10	TTTTTGGCCA	TTCTATTTTTGGGAA	+
metacluster_0pattern_7	MA0728.1	4	0.0143559	28.0801	1	10	TTTTTGGCCA	TGACCTTTTGACCTC	-
metacluster_0pattern_7	MA0859.1	5	0.0152937	29.9145	1	10	TTTTTGGCCA	TTGACCTTTTGACCTT	-
metacluster_0pattern_7	MA0650.3	3	0.0156122	30.5375	1	9	TTTTTGGCCA	TTTTTATTGGCT	-
metacluster_0pattern_7	MA0312.2	1	0.0163345	31.9502	1	9	TTTTTGGCCA	TTTATCGGCC	-
metacluster_0pattern_7	MA1930.1	12	0.0163703	32.0204	1	10	TTTTTGGCCA	CTGCAGTTCCCCCTTCTGGCCACTAGGGGGCGCTA	+
metacluster_0pattern_7	MA0024.3	0	0.0165266	32.326	1	10	TTTTTGGCCA	TTTGGCGCCAAA	+
metacluster_0pattern_7	MA0729.1	7	0.016697	32.6594	1	10	TTTTTGGCCA	CATTGACCTTTTGACCTC	-
metacluster_0pattern_7	MA1458.1	1	0.0174947	34.2196	1	10	TTTTTGGCCA	TTTTCTGGAAAA	-
metacluster_0pattern_7	MA1189.1	0	0.0192035	37.562	1	10	TTTTTGGCCA	AATTTGGATAAGATT	+
metacluster_0pattern_7	MA1366.1	5	0.01934	37.8291	1	10	TTTTTGGCCA	TTTATTTTTTTACCGT	-
metacluster_0pattern_7	MA1311.2	0	0.0195791	38.2967	1	10	TTTTTGGCCA	TCGTTGACCTT	-
metacluster_0pattern_7	MA0899.1	2	0.0195791	38.2967	1	9	TTTTTGGCCA	TTTTTATTACC	-
metacluster_0pattern_7	MA1078.1	-2	0.0196253	38.3871	1	8	TTTTTGGCCA	GTTGACCG	-
metacluster_0pattern_7	MA1208.1	0	0.0198266	38.7809	1	10	TTTTTGGCCA	TTTTTTACCGTTTT	+
metacluster_0pattern_7	MA0584.1	7	0.0199719	39.065	1	10	TTTTTGGCCA	ATTTCTATATATGGTAAA	-
metacluster_0pattern_7	MA1111.1	-2	0.0207795	40.6447	1	8	TTTTTGGCCA	TTTGACCTTTG	-
metacluster_0pattern_7	MA1670.1	-1	0.021514	42.0813	1	9	TTTTTGGCCA	TTTTGCCGACATAAA	+
metacluster_0pattern_7	MA1756.1	5	0.0227627	44.5239	1	10	TTTTTGGCCA	TGTATTTTCTGACAA	-
metacluster_0pattern_7	MA1093.1	-2	0.0231487	45.2788	1	8	TTTTTGGCCA	GTTGACTT	-
metacluster_0pattern_7	MA1794.1	-1	0.0240793	47.0991	1	9	TTTTTGGCCA	ATTTGGCTTTTCGGA	+
metacluster_0pattern_7	MA1983.1	0	0.0255559	49.9874	1	10	TTTTTGGCCA	CTTTTGGCTGCAAGTAACAGA	-
metacluster_0pattern_7	MA1092.1	-2	0.0257651	50.3966	1	8	TTTTTGGCCA	GTTGACCG	-
metacluster_0pattern_7	MA1414.1	0	0.0264503	51.7367	1	10	TTTTTGGCCA	TTTGGCGCCA	-
metacluster_0pattern_7	MA1752.1	0	0.0269344	52.6836	1	10	TTTTTGGCCA	CCTTTGCCGACAAAA	+
metacluster_0pattern_7	MA1227.2	-1	0.0269344	52.6836	1	9	TTTTTGGCCA	TTTTGCCGACAAAAT	+
metacluster_0pattern_7	MA0554.1	8	0.0269344	52.6836	1	7	TTTTTGGCCA	TTTTTCCATTTTTGG	+
metacluster_0pattern_7	MA1012.1	7	0.0293938	57.4942	1	7	TTTTTGGCCA	CTTTCTATTTTTGG	+
metacluster_0pattern_7	MA1195.1	0	0.0301216	58.9179	1	10	TTTTTGGCCA	TTTATGGATAAGGTT	-
metacluster_0pattern_7	MA1640.1	6	0.0301216	58.9179	1	9	TTTTTGGCCA	AAATGATTTATGGCT	+
metacluster_0pattern_7	MA1076.2	0	0.0303791	59.4215	1	10	TTTTTGGCCA	AAAAAAGTCAACGGTT	+
metacluster_0pattern_7	MA0429.1	-3	0.0306759	60.0021	1	7	TTTTTGGCCA	TCGGCCG	-
metacluster_0pattern_7	MA0287.1	1	0.0313342	61.2898	1	10	TTTTTGGCCA	CATTTTTGCTG	-
metacluster_0pattern_7	MA0390.1	12	0.032147	62.8796	1	9	TTTTTGGCCA	CCAGAGTGAAAAATTTTGGAC	-
metacluster_0pattern_7	MA1397.1	-1	0.0331663	64.8734	1	9	TTTTTGGCCA	CCTTATCCATT	-
metacluster_0pattern_7	MA1689.1	0	0.0333944	65.3194	1	10	TTTTTGGCCA	ATTTTTGTCGGGT	-
metacluster_0pattern_7	MA1159.1	0	0.0336831	65.8841	1	10	TTTTTGGCCA	TTTTTGTCTTTTTTT	-
metacluster_0pattern_7	MA0519.1	0	0.0350853	68.6268	1	10	TTTTTGGCCA	TTCTTGGAAAT	-
metacluster_0pattern_7	MA1692.1	3	0.035624	69.6805	1	10	TTTTTGGCCA	TTTTTGTCGGCTATG	-
metacluster_0pattern_7	MA1733.1	-1	0.0368677	72.1131	1	9	TTTTTGGCCA	TTAAGGGCATTTTT	-
metacluster_0pattern_7	MA1112.2	-2	0.036956	72.2859	1	8	TTTTTGGCCA	TTTGACCTTTAA	-
metacluster_0pattern_7	MA0559.1	7	0.039015	76.3134	1	7	TTTTTGGCCA	TTTTCCTTTTTTGG	-
metacluster_0pattern_7	MA1020.1	-2	0.0393454	76.9596	1	8	TTTTTGGCCA	GTTAACCA	+
metacluster_0pattern_7	MA1370.1	0	0.0401279	78.4902	1	10	TTTTTGGCCA	TTTTTGTCGTTTTGTG	+
metacluster_0pattern_7	MA0980.2	1	0.0413128	80.8078	1	10	TTTTTGGCCA	TTTTGTCGGCAA	-
metacluster_0pattern_7	MA1288.1	0	0.0418782	81.9138	1	10	TTTTTGGCCA	ATGTGGGCCCCAC	+
metacluster_0pattern_7	MA1172.1	2	0.0421714	82.4873	1	10	TTTTTGGCCA	AAAATATGACCGTTG	+
metacluster_0pattern_7	MA1371.1	1	0.042205	82.553	1	10	TTTTTGGCCA	TTTTTTGTCGTTTTGTG	-
metacluster_0pattern_7	MA0083.3	6	0.0424331	82.9992	1	10	TTTTTGGCCA	TGACCATATATGGTCA	-
metacluster_0pattern_7	MA2016.1	-1	0.0433461	84.7849	1	9	TTTTTGGCCA	TTCTGACACA	+
metacluster_0pattern_7	MA0368.1	-2	0.043569	85.221	1	7	TTTTTGGCCA	CTTGGCG	-
metacluster_0pattern_7	MA0102.4	0	0.0436591	85.3972	1	10	TTTTTGGCCA	TTATTGCACAATAT	+
metacluster_0pattern_7	MA1374.1	1	0.0439463	85.9589	1	10	TTTTTGGCCA	TTTTTTTGTCGTTTTGTG	-
metacluster_0pattern_7	MA1160.1	3	0.0440365	86.1353	1	10	TTTTTGGCCA	TTTTTTTTTGTCGTTTTGTG	+
metacluster_0pattern_7	MA1729.1	6	0.044603	87.2434	1	9	TTTTTGGCCA	TCATTCTTCTTGGAC	-
metacluster_0pattern_7	MA0908.1	-1	0.0456277	89.2478	1	9	TTTTTGGCCA	TTTTTACGAC	-
metacluster_0pattern_7	MA1398.2	0	0.0460438	90.0616	1	10	TTTTTGGCCA	ATCTTATCCAT	+
metacluster_0pattern_7	MA0863.1	-2	0.0461593	90.2875	1	8	TTTTTGGCCA	TTTGCACACGGCAC	+
metacluster_0pattern_7	MA0334.1	-2	0.0464809	90.9167	1	7	TTTTTGGCCA	TGTGGCG	-
metacluster_0pattern_7	MA1157.1	3	0.0465266	91.006	1	10	TTTTTGGCCA	TTTTTTTTTGTCGTTTTGTG	+
metacluster_0pattern_7	MA1090.1	0	0.0485179	94.9009	1	10	TTTTTGGCCA	ACGTTGACCGG	-
metacluster_0pattern_7	MA0005.2	7	0.0490728	95.9863	1	10	TTTTTGGCCA	ATTACCCAATTTGGTAAT	-
metacluster_0pattern_7	MA1307.2	-1	0.0490728	95.9863	1	9	TTTTTGGCCA	AATTGGTCAACGCTGGTT	+
metacluster_0pattern_7	MA0244.1	-3	0.0494365	96.6978	1	7	TTTTTGGCCA	TTTGCAAT	-
metacluster_0pattern_7	MA0864.2	2	0.0501584	98.1099	1	10	TTTTTGGCCA	GTTTTGGCGCCATTTC	+
metacluster_0pattern_7	MA1088.1	-1	0.0504579	98.6957	1	9	TTTTTGGCCA	CGTTGACCTC	-
metacluster_0pattern_8	MA1380.1	3	8.66077e-06	0.0169405	0.0242377	10	AAAATTTTAA	TTAAAAAATTTAAAA	-
metacluster_0pattern_8	MA1379.1	3	1.23961e-05	0.0242467	0.0242377	10	AAAATTTTAA	TTTTAAAATTTAAAT	+
metacluster_0pattern_8	MA1161.1	4	3.99473e-05	0.078137	0.052072	10	AAAATTTTAA	ATTTTAAAATTTAAA	+
metacluster_0pattern_8	MA1179.1	2	0.000147323	0.288163	0.144028	10	AAAATTTTAA	TAACAACTTTAACGGTAAT	-
metacluster_0pattern_8	MA0390.1	9	0.000356171	0.69667	0.232137	10	AAAATTTTAA	CCAGAGTGAAAAATTTTGGAC	-
metacluster_0pattern_8	MA1162.1	3	0.000764436	1.49524	0.329868	10	AAAATTTTAA	ATTTAAAATTCAAAT	+
metacluster_0pattern_8	MA1881.1	-1	0.000843533	1.64995	0.329868	9	AAAATTTTAA	AAAAATTAATTAATTAAATC	-
metacluster_0pattern_8	MA1682.1	0	0.00202822	3.96719	0.613409	10	AAAATTTTAA	TAAAATTCAAATTT	+
metacluster_0pattern_8	MA1661.1	-2	0.00212733	4.16105	0.613409	8	AAAATTTTAA	ATTTTTAACCAT	-
metacluster_0pattern_8	MA1450.1	-1	0.00219604	4.29545	0.613409	9	AAAATTTTAA	AAATTTGAATTTCC	-
metacluster_0pattern_8	MA0703.2	-3	0.00268927	5.26022	0.666209	7	AAAATTTTAA	ATTTTAATTAA	+
metacluster_0pattern_8	MA1385.1	5	0.00278406	5.44563	0.666209	10	AAAATTTTAA	AAAAGAATATTTTAA	-
metacluster_0pattern_8	MA0151.1	-5	0.00289615	5.66488	0.666209	5	AAAATTTTAA	TTTAAT	-
metacluster_0pattern_8	MA1366.1	5	0.0034482	6.74468	0.749132	10	AAAATTTTAA	ACGGTAAAAAATTAAA	+
metacluster_0pattern_8	MA1280.1	1	0.00466483	9.12441	0.907633	10	AAAATTTTAA	CAAAAAGTTAAAAA	+
metacluster_0pattern_8	MA0398.1	1	0.00467093	9.13634	0.907633	8	AAAATTTTAA	AAAAATTTT	-
metacluster_0pattern_8	MA1207.1	-1	0.00487407	9.53368	0.907633	9	AAAATTTTAA	CAAATTTAACACGTGTT	-
metacluster_0pattern_8	MA1898.1	0	0.00754376	14.7556	0.99963	10	AAAATTTTAA	TAATAATTAATGATTTTTTA	+
metacluster_0pattern_8	MA1896.1	-1	0.00754376	14.7556	0.99963	9	AAAATTTTAA	AAAAATTAATTAATTAATTT	-
metacluster_0pattern_8	MA0173.1	-3	0.0075729	14.8126	0.99963	7	AAAATTTTAA	ATGTTAA	-
metacluster_0pattern_8	MA1172.1	-1	0.00776113	15.1808	0.99963	9	AAAATTTTAA	AAAATATGACCGTTG	+
metacluster_0pattern_8	MA1276.1	1	0.00985939	19.285	0.99963	10	AAAATTTTAA	CAAAAAGTTAA	+
metacluster_0pattern_8	MA0715.1	-2	0.00985939	19.285	0.99963	8	AAAATTTTAA	TAATTTAATTA	+
metacluster_0pattern_8	MA0681.2	1	0.0124937	24.4378	0.99963	10	AAAATTTTAA	ATATAATTTGATTAAA	-
metacluster_0pattern_8	MA1317.1	1	0.0128188	25.0736	0.99963	10	AAAATTTTAA	AAAAAAGTCAAAG	-
metacluster_0pattern_8	MA0293.1	0	0.0137592	26.9129	0.99963	10	AAAATTTTAA	AAAGATCTAAA	+
metacluster_0pattern_8	MA0619.1	-3	0.013939	27.2646	0.99963	7	AAAATTTTAA	AATTCAAAT	-
metacluster_0pattern_8	MA0933.1	-3	0.0140416	27.4653	0.99963	7	AAAATTTTAA	AATTAAAT	+
metacluster_0pattern_8	MA1900.1	-1	0.0141733	27.723	0.99963	9	AAAATTTTAA	AATAATTAATTAATTATTAA	-
metacluster_0pattern_8	MA0713.1	-2	0.0146725	28.6994	0.99963	8	AAAATTTTAA	TAATTTAATTA	+
metacluster_0pattern_8	MA0932.1	0	0.0150768	29.4902	0.99963	8	AAAATTTTAA	AATTAATT	+
metacluster_0pattern_8	MA1870.1	0	0.0151707	29.674	0.99963	10	AAAATTTTAA	AAAAAAATAAACAAACAAAA	+
metacluster_0pattern_8	MA1924.1	-1	0.0151707	29.674	0.99963	9	AAAATTTTAA	TAAATTTAATTAAATAAAAA	+
metacluster_0pattern_8	MA1313.1	0	0.0152203	29.771	0.99963	10	AAAATTTTAA	AAAAAGTCAACGCT	-
metacluster_0pattern_8	MA1383.1	4	0.0154077	30.1375	0.99963	10	AAAATTTTAA	AAAGAATATTCTAAT	-
metacluster_0pattern_8	MA1907.1	-1	0.0162342	31.7542	0.99963	9	AAAATTTTAA	TTAATTTAATTAATTTAATT	-
metacluster_0pattern_8	MA1087.2	1	0.0164783	32.2316	0.99963	10	AAAATTTTAA	AAAAAAGTCAACGAT	+
metacluster_0pattern_8	MA0911.1	-2	0.0166099	32.489	0.99963	8	AAAATTTTAA	AATTTTACGACC	-
metacluster_0pattern_8	MA1299.1	0	0.0173905	34.0158	0.99963	10	AAAATTTTAA	AAAAAGTCAACGCC	+
metacluster_0pattern_8	MA1889.1	-1	0.0185753	36.3332	0.99963	9	AAAATTTTAA	TTAATTTAATTAATTTAATT	-
metacluster_0pattern_8	MA1925.1	-1	0.0185753	36.3332	0.99963	9	AAAATTTTAA	ATAAATTAATTAATTAAATT	-
metacluster_0pattern_8	MA1094.2	1	0.0187222	36.6207	0.99963	10	AAAATTTTAA	AAAAAAGTCAACGATT	+
metacluster_0pattern_8	MA1292.1	0	0.018824	36.8198	0.99963	10	AAAATTTTAA	AAAAAATTAGGTAAA	+
metacluster_0pattern_8	MA0676.1	-1	0.0191558	37.4688	0.99963	9	AAAATTTTAA	AAAAGTCAA	+
metacluster_0pattern_8	MA1876.1	2	0.0198607	38.8475	0.99963	10	AAAATTTTAA	ATTAGAATTTAATTACAATT	+
metacluster_0pattern_8	MA1903.1	0	0.0198607	38.8475	0.99963	10	AAAATTTTAA	TAAAAATCAATTAAAAACAA	+
metacluster_0pattern_8	MA0302.1	0	0.0200319	39.1825	0.99963	10	AAAATTTTAA	AAAGATCTAAA	+
metacluster_0pattern_8	MA1180.1	-2	0.0201052	39.3258	0.99963	8	AAAATTTTAA	AAATATAACCGTTGG	+
metacluster_0pattern_8	MA1272.2	0	0.0208643	40.8106	0.99963	10	AAAATTTTAA	TACTTTTTAA	-
metacluster_0pattern_8	MA0790.1	2	0.021144	41.3577	0.99963	10	AAAATTTTAA	ATGAATAATTAATG	+
metacluster_0pattern_8	MA1306.1	0	0.021144	41.3577	0.99963	10	AAAATTTTAA	AAAAAGTCAACGCT	-
metacluster_0pattern_8	MA1883.1	-1	0.0212301	41.5261	0.99963	9	AAAATTTTAA	AAAAATTAATTAATTAAAAA	-
metacluster_0pattern_8	MA0468.1	-2	0.0212799	41.6235	0.99963	8	AAAATTTTAA	TAATTTAATCA	+
metacluster_0pattern_8	MA1463.1	0	0.0221557	43.3365	0.99963	10	AAAATTTTAA	TCTAATTAAA	+
metacluster_0pattern_8	MA1270.1	9	0.0222813	43.5823	0.99963	10	AAAATTTTAA	AAAAAAAGCAAAAAGTAAA	-
metacluster_0pattern_8	MA1886.1	0	0.0226887	44.3792	0.99963	10	AAAATTTTAA	ATAATGTTAATTGCTTTTTT	+
metacluster_0pattern_8	MA0378.1	6	0.0229525	44.895	0.99963	10	AAAATTTTAA	ATTGAAAAAAATTTTCTACGG	+
metacluster_0pattern_8	MA0601.1	-3	0.0239803	46.9056	0.99963	7	AAAATTTTAA	ATATTAATTAA	+
metacluster_0pattern_8	MA1315.1	1	0.0240022	46.9482	0.99963	10	AAAATTTTAA	AAAAAAGTCAACGA	-
metacluster_0pattern_8	MA0901.2	-1	0.0240022	46.9482	0.99963	9	AAAATTTTAA	AAATTTTATTGGTT	-
metacluster_0pattern_8	MA0974.2	1	0.0241052	47.1498	0.99963	10	AAAATTTTAA	TTCACTTTTTAT	-
metacluster_0pattern_8	MA1741.1	5	0.0243404	47.6099	0.99963	10	AAAATTTTAA	TTGCGTGAAATTCAAG	-
metacluster_0pattern_8	MA0094.2	-5	0.0251411	49.176	0.99963	5	AAAATTTTAA	TTTAATTA	+
metacluster_0pattern_8	MA0757.1	0	0.0255457	49.9674	0.99963	10	AAAATTTTAA	AAAAAATCAATAAT	+
metacluster_0pattern_8	MA1873.1	1	0.0258928	50.6462	0.99963	10	AAAATTTTAA	AAAATATATAAACAATAAAA	-
metacluster_0pattern_8	MA1885.1	0	0.0258928	50.6462	0.99963	10	AAAATTTTAA	AAAACATTAATGATCATTTA	-
metacluster_0pattern_8	MA0791.1	2	0.0259543	50.7666	0.99963	10	AAAATTTTAA	ATGCATAATTAATGAG	+
metacluster_0pattern_8	MA1214.1	5	0.0261976	51.2425	0.99963	10	AAAATTTTAA	AAACCAATAATTGAAAATTAT	+
metacluster_0pattern_8	MA2032.1	0	0.0269778	52.7685	0.99963	10	AAAATTTTAA	AAAACCCTAAA	+
metacluster_0pattern_8	MA1296.1	-1	0.0269778	52.7685	0.99963	9	AAAATTTTAA	CAAAGTCAACG	-
metacluster_0pattern_8	MA1994.1	0	0.0276375	54.0589	0.99963	10	AAAATTTTAA	ACCACTTGAACTT	+
metacluster_0pattern_8	MA1844.1	-1	0.0276466	54.0768	0.99963	9	AAAATTTTAA	TAAAATTAATTAATTAAAAT	-
metacluster_0pattern_8	MA1895.1	-1	0.0276466	54.0768	0.99963	9	AAAATTTTAA	TTAAATTAATTAATTAAAAA	-
metacluster_0pattern_8	MA0870.1	1	0.0276774	54.137	0.99963	10	AAAATTTTAA	AACAATGTTATTGTT	-
metacluster_0pattern_8	MA1814.1	5	0.0276774	54.137	0.99963	10	AAAATTTTAA	TTCCCAAAAATAGAA	-
metacluster_0pattern_8	MA0459.1	-1	0.0280866	54.9374	0.99963	9	AAAATTTTAA	AAAAGTCAAA	+
metacluster_0pattern_8	MA1330.1	-2	0.0294432	57.5909	0.99963	8	AAAATTTTAA	AAATGTAATTAATTA	+
metacluster_0pattern_8	MA0679.2	0	0.0294505	57.6051	0.99963	10	AAAATTTTAA	AAAAAATCAATAAATA	+
metacluster_0pattern_8	MA1316.1	-1	0.0303039	59.2745	0.99963	9	AAAATTTTAA	AAAAGTCAACG	+
metacluster_0pattern_8	MA1365.2	-2	0.0303039	59.2745	0.99963	8	AAAATTTTAA	TTTTTTACCAT	-
metacluster_0pattern_8	MA1210.2	3	0.0311192	60.8691	0.99963	10	AAAATTTTAA	ATCAATAATTGAA	+
metacluster_0pattern_8	MA1860.1	8	0.0320784	62.7453	0.99963	10	AAAATTTTAA	TATTAAGCAAATATTTACATAA	-
metacluster_0pattern_8	MA1920.1	9	0.0320784	62.7453	0.99963	10	AAAATTTTAA	GTGTAATTCACACCTTTAAAAG	-
metacluster_0pattern_8	MA0934.1	-3	0.0330948	64.7334	0.99963	7	AAAATTTTAA	AATTAATT	+
metacluster_0pattern_8	MA1298.1	-1	0.0339942	66.4928	0.99963	9	AAAATTTTAA	AAAAGTCAACG	+
metacluster_0pattern_8	MA1657.1	1	0.0342586	67.0099	0.99963	10	AAAATTTTAA	GAAAGAGTTAAA	+
metacluster_0pattern_8	MA0008.3	4	0.0353018	69.0503	0.99963	10	AAAATTTTAA	AATCAATAATTGAAT	+
metacluster_0pattern_8	MA0951.1	-2	0.0353188	69.0835	0.99963	8	AAAATTTTAA	AATTATTA	-
metacluster_0pattern_8	MA1079.2	2	0.0357726	69.9712	0.99963	10	AAAATTTTAA	AAAAAAAGTCAACGCAAAAA	+
metacluster_0pattern_8	MA1869.1	0	0.0357726	69.9712	0.99963	10	AAAATTTTAA	AAAAAAATAAACAAAAAAAA	-
metacluster_0pattern_8	MA1309.1	-1	0.0359867	70.39	0.99963	9	AAAATTTTAA	AAAAGTCAACG	+
metacluster_0pattern_8	MA1773.1	4	0.0362366	70.8789	0.99963	10	AAAATTTTAA	TTTCAAAATTTTCACCTACCT	+
metacluster_0pattern_8	MA0122.3	3	0.0370301	72.4309	0.99963	10	AAAATTTTAA	ATAACCACTTAAA	+
metacluster_0pattern_8	MA1894.1	10	0.0381	74.5236	0.99963	10	AAAATTTTAA	TGCTGAGTCAGCAAATTTTT	-
metacluster_0pattern_8	MA1882.1	-1	0.0381	74.5236	0.99963	9	AAAATTTTAA	TAAAATTAATTAATTATAAT	-
metacluster_0pattern_8	MA1917.1	-2	0.0381	74.5236	0.99963	8	AAAATTTTAA	AAATTTTATTGTTTTTTTTT	+
metacluster_0pattern_8	MA1274.1	11	0.0386097	75.5205	0.99963	10	AAAATTTTAA	AAAAAAAAAAAAAAAAGTAAA	-
metacluster_0pattern_8	MA0052.4	4	0.0397122	77.6771	0.99963	10	AAAATTTTAA	TTCTAAAAATAGAAA	+
metacluster_0pattern_8	MA1203.1	4	0.0397122	77.6771	0.99963	10	AAAATTTTAA	TTCCAAAAATGGAAA	+
metacluster_0pattern_8	MA1328.1	2	0.0397122	77.6771	0.99963	10	AAAATTTTAA	TTTAATCATTAATTA	+
metacluster_0pattern_8	MA0700.2	1	0.0402892	78.8056	0.99963	10	AAAATTTTAA	AACCAATTAAT	+
metacluster_0pattern_8	MA1301.1	-1	0.0402892	78.8056	0.99963	9	AAAATTTTAA	AAAAGTCAACG	+
metacluster_0pattern_8	MA1184.1	4	0.0410861	80.3644	0.99963	10	AAAATTTTAA	AAAAAAATATCTTA	+
metacluster_0pattern_8	MA1277.1	6	0.0411127	80.4164	0.99963	10	AAAATTTTAA	AAAAAGAAAAAGTAAAAAAAA	+
metacluster_0pattern_8	MA0403.2	-2	0.0423251	82.7879	0.99963	8	AAAATTTTAA	AAATTTAGGGTTAATA	-
metacluster_0pattern_8	MA0183.1	-5	0.0425781	83.2828	0.99963	5	AAAATTTTAA	TTTAATTA	+
metacluster_0pattern_8	MA1012.1	2	0.0434894	85.0653	0.99963	10	AAAATTTTAA	CCAAAAATAGAAAG	-
metacluster_0pattern_8	MA1294.1	1	0.0445655	87.1702	0.99963	10	AAAATTTTAA	AAAAAAGTTAGGTAG	+
metacluster_0pattern_8	MA0554.1	2	0.0445655	87.1702	0.99963	10	AAAATTTTAA	CCAAAAATGGAAAAA	-
metacluster_0pattern_8	MA0012.1	0	0.0450525	88.1226	0.99963	10	AAAATTTTAA	TAAACTAAAAG	+
metacluster_0pattern_8	MA1302.1	-1	0.0450525	88.1226	0.99963	9	AAAATTTTAA	AAAAGTCAACG	+
metacluster_0pattern_8	MA1304.1	0	0.045399	88.8004	0.99963	10	AAAATTTTAA	AAAAAGTCAAAG	+
metacluster_0pattern_8	MA0180.1	-1	0.0462666	90.4975	0.99963	9	AAAATTTTAA	CTAATTAAA	-
metacluster_0pattern_8	MA1213.2	3	0.0463973	90.7532	0.99963	10	AAAATTTTAA	AACAATAATTGAT	-
metacluster_0pattern_8	MA1303.1	-1	0.0463973	90.7532	0.99963	9	AAAATTTTAA	AAAAGTCAACGAT	+
metacluster_0pattern_8	MA1308.1	-1	0.0463973	90.7532	0.99963	9	AAAATTTTAA	AAAAGTCAACGCT	-
metacluster_0pattern_8	MA1318.1	-1	0.0463973	90.7532	0.99963	9	AAAATTTTAA	AAAAGTCAACGAT	-
metacluster_0pattern_8	MA1281.1	1	0.0465237	91.0004	0.99963	10	AAAATTTTAA	AAAAAAGTAAAAAAAAAAAAA	+
metacluster_0pattern_8	MA1978.1	0	0.0465237	91.0004	0.99963	10	AAAATTTTAA	ATAAATATAAATGGACTAATT	+
metacluster_0pattern_8	MA1836.1	1	0.0476293	93.1629	0.99963	10	AAAATTTTAA	ATACAATGTAT	+
metacluster_0pattern_8	MA1297.1	-1	0.0490389	95.92	0.99963	9	AAAATTTTAA	AAAAGTCAACGGT	+
metacluster_0pattern_8	MA1314.1	-1	0.0490389	95.92	0.99963	9	AAAATTTTAA	AAAAGTCAACGAT	+
metacluster_0pattern_8	MA0407.1	1	0.0499054	97.615	0.99963	10	AAAATTTTAA	GGAAACTCTAAGAAC	+
metacluster_0pattern_8	MA1191.1	5	0.0499054	97.615	0.99963	10	AAAATTTTAA	TAAAAAAATATCTTA	+
metacluster_0pattern_8	MA0160.2	0	0.0501269	98.0482	0.99963	10	AAAATTTTAA	TGACCTTTAA	-
metacluster_0pattern_8	MA1212.1	2	0.0503476	98.48	0.99963	9	AAAATTTTAA	TCAATAATTAA	+
metacluster_0pattern_9	MA0558.1	9	0.00025576	0.500266	0.519296	10	TTTTGGGATA	TTCTTTCTATTTTTGGAAATT	-
metacluster_0pattern_9	MA0548.2	7	0.00032114	0.628151	0.519296	10	TTTTGGGATA	CTTTCCTTTTTTGGAAAGT	+
metacluster_0pattern_9	MA1814.1	6	0.000398381	0.779233	0.519296	9	TTTTGGGATA	TTCTATTTTTGGGAA	+
metacluster_0pattern_9	MA0555.1	9	0.000626586	1.2256	0.612574	10	TTTTGGGATA	TTCTTTCCATTTTTGGTAAT	-
metacluster_0pattern_9	MA1205.1	9	0.00127245	2.48892	0.643737	10	TTTTGGGATA	TTTTTTCCTTTTTTGGAAA	-
metacluster_0pattern_9	MA1199.1	6	0.00132243	2.58667	0.643737	9	TTTTGGGATA	TTTCCTTTTTTGGAA	+
metacluster_0pattern_9	MA1851.1	1	0.00148996	2.91436	0.643737	10	TTTTGGGATA	TATTTAAGATAATTATTTTTAA	+
metacluster_0pattern_9	MA0144.2	1	0.00151119	2.95589	0.643737	10	TTTTGGGATA	CTTCTGGGAAA	+
metacluster_0pattern_9	MA0519.1	0	0.00163633	3.20065	0.643737	10	TTTTGGGATA	TTCTTGGAAAT	-
metacluster_0pattern_9	MA1625.1	3	0.00167538	3.27705	0.643737	10	TTTTGGGATA	GATTTCTGGGAAATG	-
metacluster_0pattern_9	MA0556.1	6	0.00181077	3.54187	0.643737	9	TTTTGGGATA	TTTCCATTTTTGGAA	-
metacluster_0pattern_9	MA0525.2	4	0.00203773	3.9858	0.664055	10	TTTTGGGATA	AACATGTTGGGACATGTC	+
metacluster_0pattern_9	MA1189.1	0	0.00246032	4.81239	0.740094	10	TTTTGGGATA	AATTTGGATAAGATT	+
metacluster_0pattern_9	MA0497.1	5	0.00286281	5.59965	0.799654	10	TTTTGGGATA	TTCTATTTTTAGCAT	-
metacluster_0pattern_9	MA1195.1	0	0.0035872	7.01655	0.852061	10	TTTTGGGATA	TTTATGGATAAGGTT	-
metacluster_0pattern_9	MA1203.1	6	0.00386514	7.56022	0.852061	9	TTTTGGGATA	TTTCCATTTTTGGAA	-
metacluster_0pattern_9	MA1458.1	1	0.00388766	7.60427	0.852061	10	TTTTGGGATA	TTTTCTGGAAAA	-
metacluster_0pattern_9	MA1624.1	2	0.00418028	8.17664	0.852061	10	TTTTGGGATA	ATTTCTTGGAAA	-
metacluster_0pattern_9	MA1204.1	8	0.00435475	8.5179	0.852061	10	TTTTGGGATA	TTTTTCCATTTTTGGTAA	-
metacluster_0pattern_9	MA0563.1	4	0.00435775	8.52376	0.852061	7	TTTTGGGATA	TCCATTTTTGG	+
metacluster_0pattern_9	MA1012.1	7	0.00483838	9.46387	0.900987	7	TTTTGGGATA	CTTTCTATTTTTGG	+
metacluster_0pattern_9	MA0908.1	1	0.00676359	13.2296	0.99963	9	TTTTGGGATA	TTTTTACGAC	-
metacluster_0pattern_9	MA0752.1	5	0.00705859	13.8066	0.99963	10	TTTTGGGATA	GAGTATTATGGGATGGA	-
metacluster_0pattern_9	MA1154.1	6	0.00705859	13.8066	0.99963	10	TTTTGGGATA	GTCGTGTTGTGGGAAAG	-
metacluster_0pattern_9	MA0137.3	1	0.00752115	14.7114	0.99963	10	TTTTGGGATA	TTTCCAGGAAA	+
metacluster_0pattern_9	MA0485.2	1	0.00771604	15.0926	0.99963	9	TTTTGGGATA	ATTTTACGAC	-
metacluster_0pattern_9	MA1503.1	1	0.00823666	16.1109	0.99963	9	TTTTGGGATA	ATTTTACGAC	-
metacluster_0pattern_9	MA0052.4	6	0.009117	17.8329	0.99963	9	TTTTGGGATA	TTTCTATTTTTAGAA	-
metacluster_0pattern_9	MA1812.1	2	0.0111556	21.8203	0.99963	10	TTTTGGGATA	ATTATTGGGCCTGAT	-
metacluster_0pattern_9	MA0554.1	8	0.0127258	24.8916	0.99963	7	TTTTGGGATA	TTTTTCCATTTTTGG	+
metacluster_0pattern_9	MA0905.1	1	0.0129029	25.238	0.99963	9	TTTTGGGATA	ATTTTACGAC	-
metacluster_0pattern_9	MA0222.1	0	0.0139695	27.3244	0.99963	8	TTTTGGGATA	TTTTGACA	+
metacluster_0pattern_9	MA1115.1	0	0.0151639	29.6606	0.99963	10	TTTTGGGATA	AATTTGCATAT	-
metacluster_0pattern_9	MA1729.1	6	0.0154406	30.2017	0.99963	9	TTTTGGGATA	TCATTCTTCTTGGAC	-
metacluster_0pattern_9	MA0265.2	0	0.0171747	33.5937	0.99963	10	TTTTGGGATA	TTTTCGTATATAGTGATATA	+
metacluster_0pattern_9	MA0533.1	13	0.0173318	33.9011	0.99963	8	TTTTGGGATA	ATTTGTTGCATACTTTTGGGC	-
metacluster_0pattern_9	MA0585.1	7	0.0176263	34.4771	0.99963	10	TTTTGGGATA	ATTGCCAAATTGGGTAAG	+
metacluster_0pattern_9	MA0331.1	3	0.0178327	34.8808	0.99963	9	TTTTGGGATA	CCCAATTAGGAA	+
metacluster_0pattern_9	MA0559.1	7	0.0184322	36.0534	0.99963	7	TTTTGGGATA	TTTTCCTTTTTTGG	-
metacluster_0pattern_9	MA0262.1	2	0.0189585	37.0828	0.99963	10	TTTTGGGATA	AATGTTGCGAATT	+
metacluster_0pattern_9	MA0627.2	1	0.0189585	37.0828	0.99963	10	TTTTGGGATA	TTATTTGCATATT	-
metacluster_0pattern_9	MA1150.1	0	0.0219692	42.9718	0.99963	10	TTTTGGGATA	AATTAGGTCAC	+
metacluster_0pattern_9	MA0306.1	0	0.0231862	45.3522	0.99963	9	TTTTGGGATA	TTTAGGGGT	-
metacluster_0pattern_9	MA0403.2	3	0.0237468	46.4488	0.99963	10	TTTTGGGATA	AAATTTAGGGTTAATA	-
metacluster_0pattern_9	MA0584.1	7	0.0241723	47.2811	0.99963	10	TTTTGGGATA	ATTTCTATATATGGTAAA	-
metacluster_0pattern_9	MA0901.2	5	0.0249557	48.8134	0.99963	9	TTTTGGGATA	AAATTTTATTGGTT	-
metacluster_0pattern_9	MA1911.1	2	0.025251	49.391	0.99963	10	TTTTGGGATA	GGGTTGGGGAATTTCCCCTT	+
metacluster_0pattern_9	MA0940.1	6	0.0256124	50.0979	0.99963	7	TTTTGGGATA	TTTCCTTTTTTGG	-
metacluster_0pattern_9	MA0372.1	-1	0.0261623	51.1735	0.99963	8	TTTTGGGATA	TTAGGGGT	-
metacluster_0pattern_9	MA1733.1	-1	0.0264872	51.809	0.99963	9	TTTTGGGATA	TTAAGGGCATTTTT	-
metacluster_0pattern_9	MA0532.1	5	0.0268538	52.526	0.99963	10	TTTTGGGATA	CGGAATTCCAGGAAA	+
metacluster_0pattern_9	MA0684.2	1	0.0272386	53.2787	0.99963	10	TTTTGGGATA	ATTTGAGGTTTT	-
metacluster_0pattern_9	MA0670.1	0	0.027398	53.5906	0.99963	10	TTTTGGGATA	ACTTGGCACC	-
metacluster_0pattern_9	MA2032.1	0	0.0280301	54.8269	0.99963	10	TTTTGGGATA	TTTAGGGTTTT	-
metacluster_0pattern_9	MA1958.1	0	0.028036	54.8385	0.99963	10	TTTTGGGATA	TTTTACGACTTCCGCCC	-
metacluster_0pattern_9	MA0873.1	1	0.029753	58.1968	0.99963	10	TTTTGGGATA	TTTTTACGACT	-
metacluster_0pattern_9	MA0906.1	1	0.029753	58.1968	0.99963	10	TTTTGGGATA	TTTTTACGACC	-
metacluster_0pattern_9	MA1125.1	2	0.0307008	60.0509	0.99963	10	TTTTGGGATA	TTTTTTTTTAAA	-
metacluster_0pattern_9	MA1579.1	5	0.0320632	62.7157	0.99963	10	TTTTGGGATA	ATCTTTTCTGGAGTA	-
metacluster_0pattern_9	MA1756.1	4	0.0320632	62.7157	0.99963	10	TTTTGGGATA	TGTATTTTCTGACAA	-
metacluster_0pattern_9	MA0161.2	1	0.0334664	65.4603	0.99963	10	TTTTGGGATA	TACTTGGCAGA	+
metacluster_0pattern_9	MA1194.1	0	0.0339944	66.493	0.99963	10	TTTTGGGATA	AATTAGGATAAGGTT	+
metacluster_0pattern_9	MA1286.1	-1	0.0345418	67.5637	0.99963	9	TTTTGGGATA	GTTGGGACCACA	+
metacluster_0pattern_9	MA1356.1	12	0.0347581	67.9869	0.99963	9	TTTTGGGATA	TAGGGTTTAGGGTTTAGGGTT	-
metacluster_0pattern_9	MA0185.1	-1	0.0350079	68.4755	0.99963	6	TTTTGGGATA	TTCGTG	+
metacluster_0pattern_9	MA1850.1	1	0.035043	68.5442	0.99963	10	TTTTGGGATA	AATTTACGGTAATTACCGTAAT	-
metacluster_0pattern_9	MA1030.1	0	0.0365996	71.5887	0.99963	10	TTTTGGGATA	ATCTAGGGTT	-
metacluster_0pattern_9	MA0650.3	3	0.0366119	71.6128	0.99963	9	TTTTGGGATA	TTTTTATTGGCT	-
metacluster_0pattern_9	MA0244.1	-1	0.0371945	72.7524	0.99963	8	TTTTGGGATA	TTTGCAAT	-
metacluster_0pattern_9	MA2016.1	0	0.0387091	75.715	0.99963	10	TTTTGGGATA	TTCTGACACA	+
metacluster_0pattern_9	MA0749.1	2	0.0387128	75.7222	0.99963	10	TTTTGGGATA	TATGTCGCGATAG	-
metacluster_0pattern_9	MA1749.1	1	0.0404677	79.1548	0.99963	10	TTTTGGGATA	TTTTGGCGCCAAAAT	-
metacluster_0pattern_9	MA1284.1	18	0.0419147	81.9851	0.99963	10	TTTTGGGATA	AGTGGGCCCCACCTCCTCTCTTGGGCCTAT	+
metacluster_0pattern_9	MA1506.1	1	0.042042	82.2342	0.99963	10	TTTTGGGATA	GTTTTACGACC	-
metacluster_0pattern_9	MA1353.1	3	0.042877	83.8674	0.99963	10	TTTTGGGATA	GGATTTAGGGTTTAG	+
metacluster_0pattern_9	MA0165.1	-1	0.0430858	84.2758	0.99963	7	TTTTGGGATA	TTTATGA	+
metacluster_0pattern_9	MA1289.1	-1	0.0434223	84.934	0.99963	9	TTTTGGGATA	GTTGGGACCACAT	+
metacluster_0pattern_9	MA1718.1	3	0.0434239	84.9372	0.99963	10	TTTTGGGATA	AAAATGTGGTATATCCATAC	-
metacluster_0pattern_9	MA0577.3	1	0.0444442	86.9329	0.99963	10	TTTTGGGATA	TTGTACGGATA	+
metacluster_0pattern_9	MA1414.1	0	0.0456572	89.3056	0.99963	10	TTTTGGGATA	TTTGGCGCCA	-
metacluster_0pattern_9	MA0348.1	-1	0.0460368	90.048	0.99963	9	TTTTGGGATA	TCGGAGATA	+
metacluster_0pattern_9	MA0789.1	-1	0.0460368	90.048	0.99963	9	TTTTGGGATA	ATTTGCATA	-
metacluster_0pattern_9	MA0792.1	-1	0.0460368	90.048	0.99963	9	TTTTGGGATA	ATTTGCATA	-
metacluster_0pattern_9	MA0012.1	1	0.046957	91.8479	0.99963	10	TTTTGGGATA	CTTTTAGTTTA	-
metacluster_0pattern_9	MA0925.1	2	0.046957	91.8479	0.99963	9	TTTTGGGATA	AGTGTCTGGAC	+
metacluster_0pattern_9	MA0518.1	1	0.0474345	92.7819	0.99963	10	TTTTGGGATA	TTTCCAGGAAATGG	+
metacluster_0pattern_9	MA1702.1	2	0.0485881	95.0384	0.99963	10	TTTTGGGATA	AATTATGCAATT	+
metacluster_0pattern_9	MA0001.2	7	0.0491596	96.1561	0.99963	10	TTTTGGGATA	CTTACTATATATGGAAAC	-
metacluster_0pattern_9	MA1606.1	0	0.0495847	96.9877	0.99963	10	TTTTGGGATA	TTTGTTTACAT	-
metacluster_0pattern_9	MA0102.4	0	0.0501845	98.161	0.99963	10	TTTTGGGATA	TTATTGCACAATAT	+
metacluster_0pattern_10	MA1279.1	1	3.02209e-05	0.0591121	0.0870806	10	AAAAAAAGAA	AAAAAAAAGAAAAAGTGAAAA	+
metacluster_0pattern_10	MA1268.1	7	4.49871e-05	0.0879948	0.0870806	10	AAAAAAAGAA	AAAAAAAAAAAAAAGAAAAAGTGAAAA	-
metacluster_0pattern_10	MA1814.1	5	0.000111737	0.218557	0.0925329	10	AAAAAAAGAA	TTCCCAAAAATAGAA	-
metacluster_0pattern_10	MA0052.4	4	0.000122954	0.240497	0.0925329	10	AAAAAAAGAA	TTCTAAAAATAGAAA	+
metacluster_0pattern_10	MA0559.1	2	0.000140214	0.274258	0.0925329	10	AAAAAAAGAA	CCAAAAAAGGAAAA	+
metacluster_0pattern_10	MA0940.1	2	0.000156318	0.305758	0.0925329	10	AAAAAAAGAA	CCAAAAAAGGAAA	+
metacluster_0pattern_10	MA1830.1	1	0.000167313	0.327265	0.0925329	10	AAAAAAAGAA	AAGAAAAAGAATATTCCTTTTTT	-
metacluster_0pattern_10	MA1278.1	10	0.00023109	0.452012	0.104328	10	AAAAAAAGAA	AAAAAGTAAAAAAAAAAAAAA	-
metacluster_0pattern_10	MA1012.1	2	0.000253576	0.495995	0.104328	10	AAAAAAAGAA	CCAAAAATAGAAAG	-
metacluster_0pattern_10	MA0497.1	5	0.000269487	0.527117	0.104328	10	AAAAAAAGAA	ATGCTAAAAATAGAA	+
metacluster_0pattern_10	MA1274.1	3	0.000308435	0.603298	0.107257	10	AAAAAAAGAA	AAAAAAAAAAAAAAAAGTAAA	-
metacluster_0pattern_10	MA1125.1	3	0.000352962	0.690393	0.107257	9	AAAAAAAGAA	TTTAAAAAAAAA	+
metacluster_0pattern_10	MA1159.1	0	0.00036017	0.704492	0.107257	10	AAAAAAAGAA	AAAAAAAGACAAAAA	+
metacluster_0pattern_10	MA0563.1	2	0.000415759	0.813225	0.114968	9	AAAAAAAGAA	CCAAAAATGGA	-
metacluster_0pattern_10	MA1182.1	0	0.000554662	1.08492	0.118769	10	AAAAAAAGAA	AAAAAAATATCT	-
metacluster_0pattern_10	MA0548.2	7	0.000571627	1.1181	0.118769	10	AAAAAAAGAA	ACTTTCCAAAAAAGGAAAG	-
metacluster_0pattern_10	MA0277.1	-2	0.000621591	1.21583	0.118769	8	AAAAAAAGAA	AAAAAGAAA	+
metacluster_0pattern_10	MA1871.1	3	0.000624484	1.22149	0.118769	10	AAAAAAAGAA	AAAAAAAAAACAAAAAAAAA	+
metacluster_0pattern_10	MA1917.1	2	0.000624484	1.22149	0.118769	10	AAAAAAAGAA	AAAAAAAAACAATAAAATTT	-
metacluster_0pattern_10	MA0554.1	2	0.000627268	1.22694	0.118769	10	AAAAAAAGAA	CCAAAAATGGAAAAA	-
metacluster_0pattern_10	MA1267.1	5	0.000745013	1.45724	0.118769	10	AAAAAAAGAA	AAAAAAAAAAAAGTAAAAAAAAAAAAAAA	-
metacluster_0pattern_10	MA1273.1	0	0.000755887	1.47851	0.118769	10	AAAAAAAGAA	AAAAAAAAAAGGCAAAAAA	+
metacluster_0pattern_10	MA1184.1	0	0.000764569	1.4955	0.118769	10	AAAAAAAGAA	AAAAAAATATCTTA	+
metacluster_0pattern_10	MA0558.1	7	0.000816827	1.59771	0.118769	10	AAAAAAAGAA	AATTTCCAAAAATAGAAAGAA	+
metacluster_0pattern_10	MA1281.1	9	0.000816827	1.59771	0.118769	10	AAAAAAAGAA	AAAAAAGTAAAAAAAAAAAAA	+
metacluster_0pattern_10	MA1205.1	5	0.000828333	1.62022	0.118769	10	AAAAAAAGAA	TTTCCAAAAAAGGAAAAAA	+
metacluster_0pattern_10	MA1270.1	1	0.00090727	1.77462	0.125336	10	AAAAAAAGAA	AAAAAAAGCAAAAAGTAAA	-
metacluster_0pattern_10	MA0556.1	4	0.000971256	1.89978	0.125336	10	AAAAAAAGAA	TTCCAAAAATGGAAA	+
metacluster_0pattern_10	MA1191.1	1	0.000971256	1.89978	0.125336	10	AAAAAAAGAA	TAAAAAAATATCTTA	+
metacluster_0pattern_10	MA0555.1	6	0.00118495	2.31777	0.14798	10	AAAAAAAGAA	ATTACCAAAAAAGGAAAGAA	+
metacluster_0pattern_10	MA1204.1	5	0.00127688	2.49758	0.148351	10	AAAAAAAGAA	TTACCAAAAATGGAAAAT	+
metacluster_0pattern_10	MA1916.1	2	0.00129312	2.52935	0.148351	10	AAAAAAAGAA	AAAAAAAAACAATAGAATTT	-
metacluster_0pattern_10	MA1366.1	5	0.00130694	2.55637	0.148351	10	AAAAAAAGAA	ACGGTAAAAAATTAAA	+
metacluster_0pattern_10	MA1199.1	4	0.00134121	2.6234	0.148351	10	AAAAAAAGAA	TTCCAAAAAAGGAAA	-
metacluster_0pattern_10	MA1918.1	2	0.00140902	2.75605	0.151523	10	AAAAAAAGAA	AAAAAAAAACAATGGTATTT	-
metacluster_0pattern_10	MA1863.1	3	0.00166519	3.25712	0.174231	10	AAAAAAAGAA	ACTAAAAAAACAAAAAAAAA	-
metacluster_0pattern_10	MA1823.1	-2	0.00177309	3.46817	0.180639	8	AAAAAAAGAA	AAAAAGAAAAAA	+
metacluster_0pattern_10	MA1866.1	3	0.0019563	3.82651	0.194193	10	AAAAAAAGAA	AAAAAAAAAACAAACAAAAA	+
metacluster_0pattern_10	MA0974.2	2	0.00204919	4.00821	0.198329	10	AAAAAAAGAA	ATAAAAAGTGAA	+
metacluster_0pattern_10	MA1157.1	11	0.00228611	4.47163	0.215862	9	AAAAAAAGAA	CACAAAACGACAAAAAAAAA	-
metacluster_0pattern_10	MA1158.1	11	0.00246698	4.82541	0.227394	9	AAAAAAAGAA	CAGAAAACGACAAAAAAAAA	+
metacluster_0pattern_10	MA0773.1	3	0.00254259	4.97331	0.228913	9	AAAAAAAGAA	ACTATAAATAGA	+
metacluster_0pattern_10	MA1156.1	11	0.00265937	5.20174	0.233986	9	AAAAAAAGAA	CAGAAAACGACAAAAAAAAA	-
metacluster_0pattern_10	MA1160.1	11	0.00286405	5.60209	0.246395	9	AAAAAAAGAA	CACAAAACGACAAAAAAAAA	-
metacluster_0pattern_10	MA0442.2	1	0.00301061	5.88875	0.253373	10	AAAAAAAGAA	AAAACAAAGAA	+
metacluster_0pattern_10	MA1859.1	9	0.00308191	6.02821	0.253854	10	AAAAAAAGAA	TCCTTAAGTAAACAAAGAAA	+
metacluster_0pattern_10	MA0082.1	2	0.00322144	6.30113	0.259819	10	AAAAAAAGAA	CCAAAAATGGAAAT	+
metacluster_0pattern_10	MA1970.1	1	0.00338555	6.62215	0.26533	10	AAAAAAAGAA	AAAGATAAGATA	-
metacluster_0pattern_10	MA0679.2	0	0.00342684	6.7029	0.26533	10	AAAAAAAGAA	AAAAAATCAATAAATA	+
metacluster_0pattern_10	MA0757.1	0	0.00371376	7.26411	0.276982	10	AAAAAAAGAA	AAAAAATCAATAAT	+
metacluster_0pattern_10	MA1183.1	-1	0.00372041	7.27713	0.276982	9	AAAAAAAGAA	AAAAAATATCT	-
metacluster_0pattern_10	MA1277.1	1	0.00385264	7.53576	0.277779	10	AAAAAAAGAA	AAAAAGAAAAAGTAAAAAAAA	+
metacluster_0pattern_10	MA1623.1	0	0.00387463	7.57878	0.277779	10	AAAAAAAGAA	AGAAACAGAAACT	+
metacluster_0pattern_10	MA1688.1	3	0.00398731	7.79919	0.28066	10	AAAAAAAGAA	AACAAGACAAGAAA	+
metacluster_0pattern_10	MA1487.2	3	0.00428114	8.37391	0.295961	10	AAAAAAAGAA	CCTAAATAAACAAA	+
metacluster_0pattern_10	MA1440.1	-2	0.00438916	8.58519	0.298105	8	AAAAAAAGAA	AAAAACAA	+
metacluster_0pattern_10	MA1190.1	-1	0.00458341	8.96514	0.305931	9	AAAAAAAGAA	AAAAAATATCT	-
metacluster_0pattern_10	MA1164.1	-2	0.00491462	9.613	0.322265	8	AAAAAAAGAA	AAAAAGATTCC	+
metacluster_0pattern_10	MA1272.2	0	0.0049986	9.77727	0.322265	10	AAAAAAAGAA	TTAAAAAGTA	+
metacluster_0pattern_10	MA1868.1	3	0.00507785	9.93227	0.322265	10	AAAAAAAGAA	CACAAAAAAACATCCTACTT	-
metacluster_0pattern_10	MA1104.2	1	0.0055122	10.7819	0.344189	10	AAAAAAAGAA	AAAGATAAGATAA	-
metacluster_0pattern_10	MA1709.1	0	0.00570755	11.164	0.350729	10	AAAAAAAGAA	AGCAACAGAAACCTA	+
metacluster_0pattern_10	MA0537.1	-1	0.0060664	11.8659	0.366956	9	AAAAAAAGAA	AAAAGTGAAAA	+
metacluster_0pattern_10	MA0296.1	8	0.00627233	12.2687	0.367916	10	AAAAAAAGAA	TGAATTGTAAACAAAGAGGA	+
metacluster_0pattern_10	MA1875.1	1	0.00627233	12.2687	0.367916	10	AAAAAAAGAA	AAAAATAAGATAAGATATTT	+
metacluster_0pattern_10	MA0049.1	1	0.00704565	13.7813	0.405034	9	AAAAAAAGAA	GCATAAAAAA	+
metacluster_0pattern_10	MA1870.1	0	0.00721901	14.1204	0.405034	10	AAAAAAAGAA	AAAAAAATAAACAAACAAAA	+
metacluster_0pattern_10	MA1872.1	0	0.00721901	14.1204	0.405034	10	AAAAAAAGAA	AAAACAAAAACATGTTTATA	-
metacluster_0pattern_10	MA1862.1	4	0.00774502	15.1493	0.428339	10	AAAAAAAGAA	AAATAAATAAACAAAAAAAA	-
metacluster_0pattern_10	MA1325.1	0	0.00809131	15.8266	0.441188	10	AAAAAAAGAA	AAAATCAGATCTAAA	-
metacluster_0pattern_10	MA1915.1	1	0.00830998	16.2543	0.446818	10	AAAAAAAGAA	AACAATAACAATGTCATTGT	-
metacluster_0pattern_10	MA0377.1	5	0.00897987	17.5646	0.473908	10	AAAAAAAGAA	TAGAGAATAGAAGAAATAAAA	+
metacluster_0pattern_10	MA0036.3	1	0.00908937	17.7788	0.473908	10	AAAAAAAGAA	AAAGATAAGAA	-
metacluster_0pattern_10	MA0041.2	5	0.00918104	17.9581	0.473908	10	AAAAAAAGAA	AAAGTAAATAAACAAT	+
metacluster_0pattern_10	MA0011.1	-2	0.00931253	18.2153	0.47437	8	AAAAAAAGAA	AAATAGTA	-
metacluster_0pattern_10	MA0898.1	6	0.00958767	18.7535	0.47993	10	AAAAAAAGAA	ACAAGCAATTAAAGAAT	+
metacluster_0pattern_10	MA1071.1	-1	0.00966962	18.9138	0.47993	7	AAAAAAAGAA	GAAAAAG	+
metacluster_0pattern_10	MA0660.1	3	0.0101839	19.9196	0.499055	9	AAAAAAAGAA	GCTATAAATAGC	+
metacluster_0pattern_10	MA1864.1	4	0.011001	21.518	0.532362	10	AAAAAAAGAA	ATATAAATAAATAAACAAAA	+
metacluster_0pattern_10	MA0982.1	-2	0.0111887	21.885	0.534757	7	AAAAAAAGAA	AAAAAGT	+
metacluster_0pattern_10	MA1865.1	0	0.0117915	23.0643	0.556699	10	AAAAAAAGAA	AAAAAAACAAACAAACAAAA	-
metacluster_0pattern_10	MA0001.2	6	0.0121566	23.7783	0.567019	10	AAAAAAAGAA	GTTTCCATATATAGAAAG	+
metacluster_0pattern_10	MA1276.1	1	0.0124522	24.3565	0.56714	10	AAAAAAAGAA	CAAAAAGTTAA	+
metacluster_0pattern_10	MA0287.1	3	0.0124522	24.3565	0.56714	8	AAAAAAAGAA	CAGCAAAAATG	+
metacluster_0pattern_10	MA1869.1	0	0.0126333	24.7108	0.568698	10	AAAAAAAGAA	AAAAAAATAAACAAAAAAAA	-
metacluster_0pattern_10	MA1203.1	4	0.0129749	25.3789	0.577361	10	AAAAAAAGAA	TTCCAAAAATGGAAA	+
metacluster_0pattern_10	MA1269.1	-1	0.0136943	26.786	0.591714	9	AAAAAAAGAA	GAAAAAGTAACTTT	+
metacluster_0pattern_10	MA1699.1	1	0.013756	26.9067	0.591714	10	AAAAAAAGAA	AAAAAAATCGATAATT	+
metacluster_0pattern_10	MA0495.3	1	0.013756	26.9067	0.591714	10	AAAAAAAGAA	AAAAAAATGCTGACTT	-
metacluster_0pattern_10	MA0973.1	0	0.0140394	27.4611	0.597271	10	AAAAAAAGAA	AAAAAAGTGA	+
metacluster_0pattern_10	MA0901.2	4	0.0155491	30.4141	0.645948	10	AAAAAAAGAA	AACCAATAAAATTT	+
metacluster_0pattern_10	MA0037.4	1	0.0157657	30.8378	0.645948	10	AAAAAAAGAA	ACAGATAAGAAA	-
metacluster_0pattern_10	MA1294.1	-1	0.0157661	30.8384	0.645948	9	AAAAAAAGAA	AAAAAAGTTAGGTAG	+
metacluster_0pattern_10	MA1441.1	2	0.0158511	31.0047	0.645948	9	AAAAAAAGAA	AGCAATTAAGA	-
metacluster_0pattern_10	MA0687.1	0	0.0165492	32.3701	0.663574	10	AAAAAAAGAA	AAAAAGAGGAAGTA	+
metacluster_0pattern_10	MA1579.1	5	0.0167978	32.8565	0.663574	10	AAAAAAAGAA	TACTCCAGAAAAGAT	+
metacluster_0pattern_10	MA1729.1	2	0.0167978	32.8565	0.663574	10	AAAAAAAGAA	GTCCAAGAAGAATGA	+
metacluster_0pattern_10	MA1152.1	1	0.0177723	34.7627	0.690398	9	AAAAAAAGAA	AAAACAATAG	-
metacluster_0pattern_10	MA0081.2	0	0.0178335	34.8823	0.690398	10	AAAAAAAGAA	AAAAGAGGAAGTGAAA	-
metacluster_0pattern_10	MA1374.1	9	0.0181247	35.4519	0.694725	9	AAAAAAAGAA	CACAAAACGACAAAAAAA	+
metacluster_0pattern_10	MA0847.3	3	0.0188393	36.8497	0.708132	9	AAAAAAAGAA	CTTAAACAAACA	+
metacluster_0pattern_10	MA0445.1	2	0.0189058	36.9798	0.708132	9	AAAAAAAGAA	AGAACAATGGA	-
metacluster_0pattern_10	MA1385.1	0	0.0190232	37.2095	0.708132	10	AAAAAAAGAA	AAAAGAATATTTTAA	-
metacluster_0pattern_10	MA0897.1	6	0.0198966	38.9177	0.728917	10	AAAAAAAGAA	ACAAGCAATTAAAGAAT	+
metacluster_0pattern_10	MA0127.1	-2	0.0199582	39.0382	0.728917	8	AAAAAAAGAA	AATAAGAAGT	-
metacluster_0pattern_10	MA1867.1	10	0.0201879	39.4876	0.730418	10	AAAAAAAGAA	TGTTATGTAAACAAAAAAAA	-
metacluster_0pattern_10	MA0029.1	0	0.0210805	41.2335	0.752499	10	AAAAAAAGAA	AAGATAAGATAATA	+
metacluster_0pattern_10	MA0012.1	0	0.0212215	41.5092	0.752499	10	AAAAAAAGAA	TAAACTAAAAG	+
metacluster_0pattern_10	MA0983.1	-1	0.0213814	41.8219	0.752499	8	AAAAAAAGAA	GAAAAAGT	+
metacluster_0pattern_10	MA0584.1	6	0.0219553	42.9446	0.763164	10	AAAAAAAGAA	TTTACCATATATAGAAAT	+
metacluster_0pattern_10	MA1022.1	1	0.0224144	43.8427	0.763164	9	AAAAAAAGAA	CAAAAAGTGA	+
metacluster_0pattern_10	MA1187.1	-2	0.0224144	43.8427	0.763164	8	AAAAAAAGAA	AAAAATATCT	-
metacluster_0pattern_10	MA0143.4	0	0.0224729	43.9571	0.763164	10	AAAAAAAGAA	AAACAATGGAA	+
metacluster_0pattern_10	MA1384.1	0	0.0240809	47.1022	0.784919	10	AAAAAAAGAA	AAAAGAATATTCC	+
metacluster_0pattern_10	MA0977.1	0	0.0243586	47.6455	0.784919	8	AAAAAAAGAA	AAAAAGTG	+
metacluster_0pattern_10	MA1168.1	-2	0.0251181	49.1311	0.784919	8	AAAAAAAGAA	AAGAAGATTCTTTT	-
metacluster_0pattern_10	MA1508.1	0	0.0251401	49.1741	0.784919	10	AAAAAAAGAA	GAAACAGGAAGT	+
metacluster_0pattern_10	MA0157.3	3	0.0251401	49.1741	0.784919	9	AAAAAAAGAA	ATGTAAACAAAA	+
metacluster_0pattern_10	MA0867.2	1	0.0251668	49.2263	0.784919	9	AAAAAAAGAA	GAACAAAGGG	+
metacluster_0pattern_10	MA1185.1	-2	0.0251668	49.2263	0.784919	8	AAAAAAAGAA	AAAAATATCT	-
metacluster_0pattern_10	MA1275.1	0	0.0251808	49.2536	0.784919	10	AAAAAAAGAA	AGAAAAAGTAA	+
metacluster_0pattern_10	MA0508.3	1	0.0251808	49.2536	0.784919	10	AAAAAAAGAA	AAGAGAAAGAA	-
metacluster_0pattern_10	MA1317.1	1	0.0255015	49.8809	0.784919	10	AAAAAAAGAA	AAAAAAGTCAAAG	-
metacluster_0pattern_10	MA0547.1	-2	0.0256398	50.1515	0.784919	8	AAAAAAAGAA	AAAATGATGACAATT	+
metacluster_0pattern_10	MA1079.2	0	0.0260599	50.9731	0.784919	10	AAAAAAAGAA	AAAAAAAGTCAACGCAAAAA	+
metacluster_0pattern_10	MA1166.1	-2	0.0266056	52.0406	0.784919	8	AAAAAAAGAA	AAAGGGAATATTCC	+
metacluster_0pattern_10	MA0040.1	-1	0.0266449	52.1174	0.784919	9	AAAAAAAGAA	AATAAACAATA	-
metacluster_0pattern_10	MA1210.2	3	0.0269954	52.803	0.784919	10	AAAAAAAGAA	ATCAATAATTGAA	+
metacluster_0pattern_10	MA1124.1	1	0.0269954	52.803	0.784919	10	AAAAAAAGAA	GAATGAATGAATG	-
metacluster_0pattern_10	MA1213.2	3	0.0269954	52.803	0.784919	10	AAAAAAAGAA	AACAATAATTGAT	-
metacluster_0pattern_10	MA0080.6	1	0.0270046	52.821	0.784919	10	AAAAAAAGAA	AAAAAGAGGAAGTGGAA	+
metacluster_0pattern_10	MA0008.3	4	0.0271686	53.1417	0.784919	10	AAAAAAAGAA	AATCAATAATTGAAT	+
metacluster_0pattern_10	MA0517.1	0	0.0271686	53.1417	0.784919	10	AAAAAAAGAA	GGAAAATGAAACTGA	-
metacluster_0pattern_10	MA1956.1	1	0.0281699	55.1004	0.794237	10	AAAAAAAGAA	GTAAACAGGAAGTG	+
metacluster_0pattern_10	MA1188.1	3	0.0281699	55.1004	0.794237	10	AAAAAAAGAA	ATGAAGATAAGGAT	-
metacluster_0pattern_10	MA1313.1	0	0.0281699	55.1004	0.794237	10	AAAAAAAGAA	AAAAAGTCAACGCT	-
metacluster_0pattern_10	MA1603.1	1	0.0285667	55.8765	0.794237	10	AAAAAAAGAA	GATACAAAGTATC	+
metacluster_0pattern_10	MA0369.1	6	0.0297559	58.2026	0.794237	10	AAAAAAAGAA	AGTTCTATAAATAGATTC	+
metacluster_0pattern_10	MA0846.1	1	0.0297734	58.2368	0.794237	10	AAAAAAAGAA	TAAGTAAACAAA	+
metacluster_0pattern_10	MA0869.2	3	0.0297734	58.2368	0.794237	9	AAAAAAAGAA	GAGAACAAAGGA	+
metacluster_0pattern_10	MA1299.1	0	0.0298146	58.3173	0.794237	10	AAAAAAAGAA	AAAAAGTCAACGCC	+
metacluster_0pattern_10	MA1306.1	0	0.0298146	58.3173	0.794237	10	AAAAAAAGAA	AAAAAGTCAACGCT	-
metacluster_0pattern_10	MA0515.1	1	0.0298555	58.3973	0.794237	9	AAAAAAAGAA	AAAACAATGG	-
metacluster_0pattern_10	MA1947.1	1	0.0302202	59.1106	0.794237	10	AAAAAAAGAA	GTAAACAGGAAGT	+
metacluster_0pattern_10	MA0851.1	7	0.0303633	59.3906	0.794237	10	AAAAAAAGAA	AAAAAGTAAACAAACAC	+
metacluster_0pattern_10	MA1371.1	1	0.0303633	59.3906	0.794237	10	AAAAAAAGAA	CACAAAACGACAAAAAA	+
metacluster_0pattern_10	MA0317.1	-2	0.0311992	61.0256	0.795684	8	AAAAAAAGAA	ATAAACAA	+
metacluster_0pattern_10	MA0984.1	-1	0.0311992	61.0256	0.795684	8	AAAAAAAGAA	AAAAGAGG	+
metacluster_0pattern_10	MA1315.1	1	0.0315435	61.6991	0.795684	10	AAAAAAAGAA	AAAAAAGTCAACGA	-
metacluster_0pattern_10	MA2031.1	1	0.0315751	61.7608	0.795684	10	AAAAAAAGAA	AAGGATAAGAT	-
metacluster_0pattern_10	MA1735.1	-3	0.0315751	61.7608	0.795684	7	AAAAAAAGAA	AAAAGAATGTT	-
metacluster_0pattern_10	MA1087.2	1	0.0322419	63.0651	0.795684	10	AAAAAAAGAA	AAAAAAGTCAACGAT	+
metacluster_0pattern_10	MA1174.1	2	0.0322419	63.0651	0.795684	10	AAAAAAAGAA	ATAAATAACGGTATT	+
metacluster_0pattern_10	MA0598.3	0	0.0322419	63.0651	0.795684	10	AAAAAAAGAA	GAAACAGGAAGTGAG	-
metacluster_0pattern_10	MA0989.1	-1	0.0322684	63.117	0.795684	9	AAAAAAAGAA	CAAAAAGTG	+
metacluster_0pattern_10	MA1886.1	0	0.0332216	64.9814	0.812289	10	AAAAAAAGAA	AAAAAAGCAATTAACATTAT	-
metacluster_0pattern_10	MA1747.1	-2	0.0333614	65.255	0.812289	8	AAAAAAAGAA	AAAAAGTAGCTTTT	+
metacluster_0pattern_10	MA1304.1	0	0.035187	68.8257	0.851383	10	AAAAAAAGAA	AAAAAGTCAAAG	+
metacluster_0pattern_10	MA1936.1	1	0.0372856	72.9305	0.892464	10	AAAAAAAGAA	GTAAACAGGAAGTG	+
metacluster_0pattern_10	MA1873.1	5	0.0373458	73.0485	0.892464	10	AAAAAAAGAA	AAAATATATAAACAATAAAA	-
metacluster_0pattern_10	MA1094.2	1	0.0383836	75.0782	0.904162	10	AAAAAAAGAA	AAAAAAGTCAACGATT	+
metacluster_0pattern_10	MA0398.1	-2	0.0384416	75.1918	0.904162	8	AAAAAAAGAA	AAAAATTTT	-
metacluster_0pattern_10	MA1955.1	1	0.0394019	77.07	0.904162	10	AAAAAAAGAA	GTAAACAGGAAGTG	+
metacluster_0pattern_10	MA1989.1	4	0.0394019	77.07	0.904162	10	AAAAAAAGAA	AAAAACCACAAGAA	+
metacluster_0pattern_10	MA1280.1	-1	0.0394019	77.07	0.904162	9	AAAAAAAGAA	CAAAAAGTTAAAAA	+
metacluster_0pattern_10	MA1209.1	2	0.0394517	77.1675	0.904162	9	AAAAAAAGAA	TCAATAATTGA	+
metacluster_0pattern_10	MA0909.3	3	0.0394703	77.2038	0.904162	7	AAAAAAAGAA	ACCAATAAAA	+
metacluster_0pattern_10	MA0343.1	10	0.0402292	78.6883	0.906473	10	AAAAAAAGAA	TTTCCGGCCACAAAAACGCAA	+
metacluster_0pattern_10	MA2023.1	0	0.0403346	78.8945	0.906473	10	AAAAAAAGAA	AAAAGAATATTCCTTTT	+
metacluster_0pattern_10	MA0053.1	-4	0.0404581	79.1361	0.906473	5	AAAAAAAGAA	AAAGC	+
metacluster_0pattern_10	MA0482.2	2	0.0415644	81.2999	0.906473	10	AAAAAAAGAA	AAAGATAAGGAA	-
metacluster_0pattern_10	MA1646.1	-2	0.0415644	81.2999	0.906473	8	AAAAAAAGAA	AAACAGAAGCAG	+
metacluster_0pattern_10	MA1953.1	1	0.0416278	81.424	0.906473	10	AAAAAAAGAA	GTAAACAGGAAGTA	+
metacluster_0pattern_10	MA1837.1	1	0.0416784	81.523	0.906473	10	AAAAAAAGAA	TCCAATTAGAA	+
metacluster_0pattern_10	MA1838.1	1	0.0416784	81.523	0.906473	10	AAAAAAAGAA	TCCAATTAGAA	+
metacluster_0pattern_10	MA1215.1	2	0.0416784	81.523	0.906473	9	AAAAAAAGAA	CCAATAATTGA	+
metacluster_0pattern_10	MA1677.1	-2	0.0439084	85.8849	0.936257	8	AAAAAAAGAA	AACAAGAAACAT	+
metacluster_0pattern_10	MA1954.1	1	0.0439695	86.0043	0.936257	10	AAAAAAAGAA	ATCAACAGGAAGTG	+
metacluster_0pattern_10	MA1415.1	-1	0.0440152	86.0938	0.936257	9	AAAAAAAGAA	AAAACAGAGCA	+
metacluster_0pattern_10	MA2043.1	-2	0.0440152	86.0938	0.936257	8	AAAAAAAGAA	TACAAGAAACC	+
metacluster_0pattern_10	MA1196.1	4	0.0449794	87.9798	0.948074	10	AAAAAAAGAA	GATGAAGATAAGGTT	-
metacluster_0pattern_10	MA0896.1	6	0.0450606	88.1385	0.948074	10	AAAAAAAGAA	ACAAGCAATTAATGAAT	+
metacluster_0pattern_10	MA1401.1	-2	0.0463694	90.6985	0.956153	8	AAAAAAAGAA	AAAAATATCTTA	+
metacluster_0pattern_10	MA2049.1	-2	0.0463694	90.6985	0.956153	8	AAAAAAAGAA	AACAAGAAACCT	+
metacluster_0pattern_10	MA1367.1	4	0.0464325	90.8219	0.956153	10	AAAAAAAGAA	AAACAAAACCGGAA	+
metacluster_0pattern_10	MA1950.1	1	0.0464325	90.8219	0.956153	10	AAAAAAAGAA	GTAAACAGGAAGTG	+
metacluster_0pattern_10	MA1386.2	-2	0.0470254	91.9817	0.963239	8	AAAAAAAGAA	TTAAAGATTCTTT	+
metacluster_0pattern_10	MA1172.1	0	0.0475006	92.9112	0.967852	10	AAAAAAAGAA	AAAATATGACCGTTG	+
metacluster_0pattern_10	MA1105.2	-1	0.0489529	95.752	0.978657	9	AAAAAAAGAA	AAAACAGGTTTT	+
metacluster_0pattern_10	MA0010.1	3	0.0490269	95.8966	0.978657	10	AAAAAAAGAA	GTAATAAACAAATC	+
metacluster_0pattern_10	MA0035.4	1	0.0490404	95.923	0.978657	10	AAAAAAAGAA	ATAGATTAGAA	-
metacluster_0pattern_10	MA0981.1	-1	0.0492643	96.3611	0.978657	9	AAAAAAAGAA	CAAAAAGTTA	+
metacluster_0pattern_10	MA0388.1	-2	0.0492949	96.4208	0.978657	8	AAAAAAAGAA	GAAATCAA	+
metacluster_0pattern_10	MA1588.1	2	0.0501516	98.0965	0.989611	10	AAAAAAAGAA	GTCAACCAAGAATTC	-
metacluster_0pattern_10	MA1714.1	12	0.0504366	98.654	0.989611	9	AAAAAAAGAA	AGGACTAGGAGGACAAAATGT	+
metacluster_0pattern_11	MA1205.1	9	0.000197832	0.38696	0.312689	10	TTTTTGGCAA	TTTTTTCCTTTTTTGGAAA	-
metacluster_0pattern_11	MA0558.1	9	0.000202283	0.395665	0.312689	10	TTTTTGGCAA	TTCTTTCTATTTTTGGAAATT	-
metacluster_0pattern_11	MA1204.1	8	0.000240004	0.469448	0.312689	10	TTTTTGGCAA	TTTTTCCATTTTTGGTAA	-
metacluster_0pattern_11	MA1203.1	6	0.000353078	0.69062	0.327811	9	TTTTTGGCAA	TTTCCATTTTTGGAA	-
metacluster_0pattern_11	MA0548.2	7	0.00048043	0.93972	0.327811	10	TTTTTGGCAA	CTTTCCTTTTTTGGAAAGT	+
metacluster_0pattern_11	MA1814.1	5	0.000612091	1.19725	0.327811	10	TTTTTGGCAA	TTCTATTTTTGGGAA	+
metacluster_0pattern_11	MA0222.1	-1	0.000653877	1.27898	0.327811	8	TTTTTGGCAA	TTTTGACA	+
metacluster_0pattern_11	MA0555.1	9	0.000706436	1.38179	0.327811	10	TTTTTGGCAA	TTCTTTCCATTTTTGGTAAT	-
metacluster_0pattern_11	MA1199.1	5	0.000754833	1.47645	0.327811	10	TTTTTGGCAA	TTTCCTTTTTTGGAA	+
metacluster_0pattern_11	MA1458.1	1	0.00137716	2.69373	0.53827	10	TTTTTGGCAA	TTTTCTGGAAAA	-
metacluster_0pattern_11	MA0497.1	5	0.00178277	3.48709	0.633457	10	TTTTTGGCAA	TTCTATTTTTAGCAT	-
metacluster_0pattern_11	MA1756.1	5	0.0023491	4.59485	0.714774	10	TTTTTGGCAA	TGTATTTTCTGACAA	-
metacluster_0pattern_11	MA0585.1	7	0.00288132	5.63586	0.714774	10	TTTTTGGCAA	CTTACCCAATTTGGCAAT	-
metacluster_0pattern_11	MA1732.1	0	0.00291941	5.71036	0.714774	10	TTTTTGGCAA	TTTTTGGCGGGAAAA	+
metacluster_0pattern_11	MA1750.1	0	0.00291941	5.71036	0.714774	10	TTTTTGGCAA	TTTTTGGCGGGAAAA	+
metacluster_0pattern_11	MA0519.1	0	0.002926	5.72325	0.714774	10	TTTTTGGCAA	TTCTTGGAAAT	-
metacluster_0pattern_11	MA1625.1	2	0.00342142	6.69229	0.746663	10	TTTTTGGCAA	GATTTCTGGGAAATG	-
metacluster_0pattern_11	MA0556.1	6	0.00379395	7.42097	0.746663	9	TTTTTGGCAA	TTTCCATTTTTGGAA	-
metacluster_0pattern_11	MA1624.1	2	0.00396112	7.74796	0.746663	10	TTTTTGGCAA	ATTTCTTGGAAA	-
metacluster_0pattern_11	MA0584.1	7	0.00399337	7.81102	0.746663	10	TTTTTGGCAA	ATTTCTATATATGGTAAA	-
metacluster_0pattern_11	MA0650.3	3	0.0041436	8.10488	0.746663	9	TTTTTGGCAA	TTTTTATTGGCT	-
metacluster_0pattern_11	MA0980.2	2	0.0043332	8.47573	0.746663	10	TTTTTGGCAA	TTTTGTCGGCAA	-
metacluster_0pattern_11	MA0670.1	-1	0.00439377	8.59421	0.746663	9	TTTTTGGCAA	ACTTGGCACC	-
metacluster_0pattern_11	MA0161.2	0	0.00548712	10.7328	0.89361	10	TTTTTGGCAA	TACTTGGCAGA	+
metacluster_0pattern_11	MA1227.2	3	0.00674987	13.2028	0.999116	10	TTTTTGGCAA	ATTTTGTCGGCAAAA	-
metacluster_0pattern_11	MA0563.1	4	0.00690544	13.507	0.999116	7	TTTTTGGCAA	TCCATTTTTGG	+
metacluster_0pattern_11	MA1692.1	3	0.00771552	15.0915	0.999116	10	TTTTTGGCAA	TTTTTGTCGGCTATG	-
metacluster_0pattern_11	MA0144.2	0	0.00831666	16.2674	0.999116	10	TTTTTGGCAA	CTTCTGGGAAA	+
metacluster_0pattern_11	MA0052.4	6	0.00879467	17.2024	0.999116	9	TTTTTGGCAA	TTTCTATTTTTAGAA	-
metacluster_0pattern_11	MA0313.1	-3	0.00907087	17.7426	0.999116	5	TTTTTGGCAA	TTGGT	+
metacluster_0pattern_11	MA1752.1	2	0.010005	19.5698	0.999116	10	TTTTTGGCAA	TTTTGTCGGCAAAGG	-
metacluster_0pattern_11	MA0368.1	-2	0.0104572	20.4542	0.999116	7	TTTTTGGCAA	CTTGGCG	-
metacluster_0pattern_11	MA1670.1	3	0.0118694	23.2166	0.999116	10	TTTTTGGCAA	TTTATGTCGGCAAAA	-
metacluster_0pattern_11	MA2016.1	-1	0.0122972	24.0534	0.999116	9	TTTTTGGCAA	TTCTGACACA	+
metacluster_0pattern_11	MA0343.1	7	0.0126523	24.748	0.999116	10	TTTTTGGCAA	TTGCGTTTTTGTGGCCGGAAA	-
metacluster_0pattern_11	MA1701.1	0	0.0128275	25.0905	0.999116	10	TTTTTGGCAA	TTCTTATCAG	+
metacluster_0pattern_11	MA0671.1	-2	0.0129645	25.3585	0.999116	8	TTTTTGGCAA	CTTGGCACG	-
metacluster_0pattern_11	MA0137.3	0	0.0130808	25.5861	0.999116	10	TTTTTGGCAA	TTTCCAGGAAA	+
metacluster_0pattern_11	MA1667.2	1	0.0131542	25.7296	0.999116	10	TTTTTGGCAA	GCTTCTGGAAGC	-
metacluster_0pattern_11	MA0005.2	7	0.0131781	25.7764	0.999116	10	TTTTTGGCAA	ATTACCCAATTTGGTAAT	-
metacluster_0pattern_11	MA0216.2	2	0.0136657	26.7301	0.999116	9	TTTTTGGCAA	TTTTTATGGCC	-
metacluster_0pattern_11	MA0758.1	-1	0.0137412	26.8777	0.999116	9	TTTTTGGCAA	TTTTGGCGGGAAAA	-
metacluster_0pattern_11	MA1673.1	2	0.0143706	28.109	0.999116	10	TTTTTGGCAA	ATTTTCCGGCGA	-
metacluster_0pattern_11	MA1689.1	1	0.0149357	29.2143	0.999116	10	TTTTTGGCAA	ATTTTTGTCGGGT	-
metacluster_0pattern_11	MA0001.2	7	0.0149665	29.2744	0.999116	10	TTTTTGGCAA	CTTACTATATATGGAAAC	-
metacluster_0pattern_11	MA1473.1	2	0.0155491	30.4141	0.999116	9	TTTTTGGCAA	GTTTTATTGCC	-
metacluster_0pattern_11	MA0554.1	8	0.0160093	31.3141	0.999116	7	TTTTTGGCAA	TTTTTCCATTTTTGG	+
metacluster_0pattern_11	MA1365.2	1	0.0162212	31.7286	0.999116	10	TTTTTGGCAA	TTTTTTACCAT	-
metacluster_0pattern_11	MA1724.1	0	0.0163017	31.8861	0.999116	10	TTTTTGGCAA	TTCCTAGCAACCG	+
metacluster_0pattern_11	MA0244.1	-3	0.0167963	32.8535	0.999116	7	TTTTTGGCAA	TTTGCAAT	-
metacluster_0pattern_11	MA1012.1	7	0.0170742	33.3972	0.999116	7	TTTTTGGCAA	CTTTCTATTTTTGG	+
metacluster_0pattern_11	MA0865.2	-1	0.0171054	33.4582	0.999116	9	TTTTTGGCAA	TTTTGGCGGGAA	-
metacluster_0pattern_11	MA0408.1	-2	0.0176634	34.5495	0.999116	8	TTTTTGGCAA	TTTGACAG	-
metacluster_0pattern_11	MA1662.1	1	0.0177831	34.7838	0.999116	10	TTTTTGGCAA	ATTTCTGTTAACT	-
metacluster_0pattern_11	MA0288.1	0	0.0179787	35.1662	0.999116	9	TTTTTGGCAA	AATGTGTCA	-
metacluster_0pattern_11	MA1159.1	0	0.0190126	37.1887	0.999116	10	TTTTTGGCAA	TTTTTGTCTTTTTTT	-
metacluster_0pattern_11	MA1749.1	-1	0.0207161	40.5207	0.999116	9	TTTTTGGCAA	TTTTGGCGCCAAAAT	-
metacluster_0pattern_11	MA0365.1	-4	0.0214092	41.8764	0.999116	6	TTTTTGGCAA	TAGCAACC	-
metacluster_0pattern_11	MA1669.1	3	0.022109	43.2453	0.999116	10	TTTTTGGCAA	ATGATGTCGGCAAA	-
metacluster_0pattern_11	MA0559.1	7	0.022109	43.2453	0.999116	7	TTTTTGGCAA	TTTTCCTTTTTTGG	-
metacluster_0pattern_11	MA0878.3	1	0.0223016	43.6218	0.999116	9	TTTTTGGCAA	TTTTATTGCC	-
metacluster_0pattern_11	MA0287.1	1	0.0224515	43.9152	0.999116	10	TTTTTGGCAA	CATTTTTGCTG	-
metacluster_0pattern_11	MA1640.1	6	0.0225666	44.1403	0.999116	9	TTTTTGGCAA	AAATGATTTATGGCT	+
metacluster_0pattern_11	MA0502.2	1	0.0229415	44.8736	0.999116	10	TTTTTGGCAA	CTCATTGGCCAG	+
metacluster_0pattern_11	MA1983.1	0	0.0230077	45.003	0.999116	10	TTTTTGGCAA	CTTTTGGCTGCAAGTAACAGA	-
metacluster_0pattern_11	MA0312.2	1	0.0231569	45.2949	0.999116	9	TTTTTGGCAA	TTTATCGGCC	-
metacluster_0pattern_11	MA1085.2	-1	0.0231569	45.2949	0.999116	9	TTTTTGGCAA	TTTTGACTTT	-
metacluster_0pattern_11	MA0943.1	0	0.0234514	45.871	0.999116	8	TTTTTGGCAA	TTGTCGGC	-
metacluster_0pattern_11	MA0273.1	5	0.0239832	46.9111	0.999116	10	TTTTTGGCAA	GATAATTCTCGGCAAGTATGT	+
metacluster_0pattern_11	MA0940.1	6	0.0249668	48.835	0.999116	7	TTTTTGGCAA	TTTCCTTTTTTGG	-
metacluster_0pattern_11	MA0971.1	0	0.0249669	48.8353	0.999116	10	TTTTTGGCAA	ATGTCGGCAA	+
metacluster_0pattern_11	MA0470.2	-1	0.0251055	49.1063	0.999116	9	TTTTTGGCAA	TTTTGGCGCCATTT	+
metacluster_0pattern_11	MA1964.1	1	0.0269404	52.6954	0.999116	9	TTTTTGGCAA	CTGTCTGGCA	-
metacluster_0pattern_11	MA1698.1	3	0.0272942	53.3875	0.999116	10	TTTTTGGCAA	ACCTTGTCGGCAGT	-
metacluster_0pattern_11	MA0944.1	1	0.0277817	54.341	0.999116	8	TTTTTGGCAA	TTTGTCGGC	+
metacluster_0pattern_11	MA0331.1	2	0.0291121	56.9433	0.999116	10	TTTTTGGCAA	CCCAATTAGGAA	+
metacluster_0pattern_11	MA1125.1	2	0.0291121	56.9433	0.999116	10	TTTTTGGCAA	TTTTTTTTTAAA	-
metacluster_0pattern_11	MA1189.1	0	0.0303165	59.2991	0.999116	10	TTTTTGGCAA	AATTTGGATAAGATT	+
metacluster_0pattern_11	MA1661.1	1	0.0314307	61.4784	0.999116	10	TTTTTGGCAA	ATTTTTAACCAT	-
metacluster_0pattern_11	MA1643.1	0	0.0320645	62.7182	0.999116	10	TTTTTGGCAA	TACTTGGCACAATGCCAGGCA	-
metacluster_0pattern_11	MA1206.1	0	0.0325968	63.7594	0.999116	10	TTTTTGGCAA	TTTGTCGGAT	-
metacluster_0pattern_11	MA0913.2	2	0.0325968	63.7594	0.999116	8	TTTTTGGCAA	GTTTTATTGC	-
metacluster_0pattern_11	MA1764.1	2	0.0330715	64.6878	0.999116	10	TTTTTGGCAA	AAAGTTAGGCAGA	-
metacluster_0pattern_11	MA1963.1	3	0.0343796	67.2466	0.999116	10	TTTTTGGCAA	TAGTTATTAGTAA	-
metacluster_0pattern_11	MA1363.1	2	0.0357131	69.8547	0.999116	10	TTTTTGGCAA	CGTGTTTGGCACGTG	+
metacluster_0pattern_11	MA1081.2	1	0.0358802	70.1816	0.999116	10	TTTTTGGCAA	AAATTGGTCAACGATA	+
metacluster_0pattern_11	MA1370.1	0	0.0358802	70.1816	0.999116	10	TTTTTGGCAA	TTTTTGTCGTTTTGTG	+
metacluster_0pattern_11	MA0102.4	1	0.036236	70.8776	0.999116	10	TTTTTGGCAA	ATATTGTGCAATAA	-
metacluster_0pattern_11	MA0929.1	1	0.0364979	71.39	0.999116	10	TTTTTGGCAA	TTTGTTTACAAT	-
metacluster_0pattern_11	MA0049.1	2	0.0366413	71.6704	0.999116	8	TTTTTGGCAA	TTTTTTATGC	-
metacluster_0pattern_11	MA0731.1	3	0.0369836	72.34	0.999116	10	TTTTTGGCAA	TGCTTTCTAGGAATTCA	+
metacluster_0pattern_11	MA0469.3	0	0.0373764	73.1082	0.999116	10	TTTTTGGCAA	ATTTTGGCGCCAAAAT	+
metacluster_0pattern_11	MA0518.1	4	0.0391764	76.629	0.999116	10	TTTTTGGCAA	CCATTTCCTGGAAA	-
metacluster_0pattern_11	MA1113.2	5	0.0400149	78.2691	0.999116	8	TTTTTGGCAA	AATGATTTATGAC	-
metacluster_0pattern_11	MA1195.1	0	0.040256	78.7407	0.999116	10	TTTTTGGCAA	TTTATGGATAAGGTT	-
metacluster_0pattern_11	MA0660.1	4	0.0422038	82.5506	0.999116	8	TTTTTGGCAA	GCTATTTATAGC	-
metacluster_0pattern_11	MA0542.1	-1	0.0428293	83.7742	0.999116	8	TTTTTGGCAA	TCTTATCA	+
metacluster_0pattern_11	MA0378.1	10	0.0428576	83.8294	0.999116	10	TTTTTGGCAA	CCGTAGAAAATTTTTTTCAAT	-
metacluster_0pattern_11	MA0799.2	4	0.0435326	85.1498	0.999116	10	TTTTTGGCAA	CCGTTGCTAAGCAACGG	-
metacluster_0pattern_11	MA1374.1	2	0.0443903	86.8275	0.999116	10	TTTTTGGCAA	TTTTTTTGTCGTTTTGTG	-
metacluster_0pattern_11	MA1160.1	4	0.0448924	87.8095	0.999116	10	TTTTTGGCAA	TTTTTTTTTGTCGTTTTGTG	+
metacluster_0pattern_11	MA1748.1	0	0.0461384	90.2467	0.999116	9	TTTTTGGCAA	ATGTCGGCA	-
metacluster_0pattern_11	MA0627.2	0	0.0463393	90.6397	0.999116	10	TTTTTGGCAA	TTATTTGCATATT	-
metacluster_0pattern_11	MA0836.2	1	0.0463393	90.6397	0.999116	10	TTTTTGGCAA	ATATTGTGCAATA	-
metacluster_0pattern_11	MA1408.1	0	0.0463549	90.6701	0.999116	10	TTTTTGGCAA	AGTTAGGTAA	+
metacluster_0pattern_11	MA1852.1	0	0.0467698	91.4817	0.999116	10	TTTTTGGCAA	TTTTTGTTAATTGGTTTTTT	+
metacluster_0pattern_11	MA1371.1	1	0.0471536	92.2325	0.999116	10	TTTTTGGCAA	TTTTTTGTCGTTTTGTG	-
metacluster_0pattern_11	MA1455.1	7	0.0471536	92.2325	0.999116	10	TTTTTGGCAA	TTGATACATTGTAACAA	-
metacluster_0pattern_11	MA0282.1	-2	0.0477369	93.3734	0.999116	8	TTTTTGGCAA	CTCGGAAA	+
metacluster_0pattern_11	MA1444.1	-1	0.0487007	95.2585	0.999116	9	TTTTTGGCAA	ATTTCGTAATAT	+
metacluster_0pattern_11	MA1980.1	2	0.0488227	95.4972	0.999116	10	TTTTTGGCAA	TGCTTTTAGCCTCTT	-
metacluster_0pattern_11	MA1839.1	0	0.0489372	95.7212	0.999116	10	TTTTTGGCAA	TTCTTATCAGT	+
metacluster_0pattern_11	MA0082.1	7	0.0491068	96.0529	0.999116	7	TTTTTGGCAA	ATTTCCATTTTTGG	-
metacluster_0pattern_11	MA0466.3	0	0.0504664	98.7122	0.999116	10	TTTTTGGCAA	TATTGCGCAATA	+
metacluster_0pattern_11	MA1702.1	0	0.0504664	98.7122	0.999116	10	TTTTTGGCAA	AATTATGCAATT	+
metacluster_0pattern_11	MA0465.2	2	0.0504664	98.7122	0.999116	10	TTTTTGGCAA	TTTTTATTGCTT	-
metacluster_0pattern_11	MA1157.1	4	0.0507353	99.2383	0.999116	10	TTTTTGGCAA	TTTTTTTTTGTCGTTTTGTG	+
metacluster_0pattern_12	MA0548.2	7	9.38501e-06	0.0183571	0.0132176	10	AAAAAAGGAA	ACTTTCCAAAAAAGGAAAG	-
metacluster_0pattern_12	MA1199.1	4	1.39502e-05	0.0272866	0.0132176	10	AAAAAAGGAA	TTCCAAAAAAGGAAA	-
metacluster_0pattern_12	MA0555.1	6	1.41853e-05	0.0277465	0.0132176	10	AAAAAAGGAA	ATTACCAAAAAAGGAAAGAA	+
metacluster_0pattern_12	MA1205.1	5	1.72949e-05	0.0338289	0.0132176	10	AAAAAAGGAA	TTTCCAAAAAAGGAAAAAA	+
metacluster_0pattern_12	MA0563.1	2	2.01649e-05	0.0394425	0.0132176	9	AAAAAAGGAA	CCAAAAATGGA	-
metacluster_0pattern_12	MA0559.1	2	2.16662e-05	0.0423792	0.0132176	10	AAAAAAGGAA	CCAAAAAAGGAAAA	+
metacluster_0pattern_12	MA1830.1	0	2.74385e-05	0.0536696	0.0132176	10	AAAAAAGGAA	AAAAAAGGAATATTCTTTTTCTT	+
metacluster_0pattern_12	MA0554.1	2	2.84474e-05	0.055643	0.0132176	10	AAAAAAGGAA	CCAAAAATGGAAAAA	-
metacluster_0pattern_12	MA0940.1	2	3.07678e-05	0.0601817	0.0132176	10	AAAAAAGGAA	CCAAAAAAGGAAA	+
metacluster_0pattern_12	MA1270.1	1	4.07001e-05	0.0796095	0.015736	10	AAAAAAGGAA	AAAAAAAGCAAAAAGTAAA	-
metacluster_0pattern_12	MA1204.1	5	0.000101833	0.199185	0.0337988	10	AAAAAAGGAA	TTACCAAAAATGGAAAAT	+
metacluster_0pattern_12	MA0556.1	4	0.000104902	0.205188	0.0337988	10	AAAAAAGGAA	TTCCAAAAATGGAAA	+
metacluster_0pattern_12	MA0558.1	7	0.000343867	0.672603	0.102269	10	AAAAAAGGAA	AATTTCCAAAAATAGAAAGAA	+
metacluster_0pattern_12	MA1268.1	7	0.000454653	0.889301	0.115451	10	AAAAAAGGAA	AAAAAAAAAAAAAAGAAAAAGTGAAAA	-
metacluster_0pattern_12	MA1012.1	2	0.000460408	0.900557	0.115451	10	AAAAAAGGAA	CCAAAAATAGAAAG	-
metacluster_0pattern_12	MA0277.1	-1	0.000481246	0.941318	0.115451	9	AAAAAAGGAA	AAAAAGAAA	+
metacluster_0pattern_12	MA1279.1	1	0.00050763	0.992924	0.115451	10	AAAAAAGGAA	AAAAAAAAGAAAAAGTGAAAA	+
metacluster_0pattern_12	MA1203.1	4	0.000640812	1.25343	0.137644	10	AAAAAAGGAA	TTCCAAAAATGGAAA	+
metacluster_0pattern_12	MA1278.1	11	0.000743415	1.45412	0.151278	10	AAAAAAGGAA	AAAAAGTAAAAAAAAAAAAAA	-
metacluster_0pattern_12	MA0081.2	0	0.00079624	1.55745	0.153205	10	AAAAAAGGAA	AAAAGAGGAAGTGAAA	-
metacluster_0pattern_12	MA1273.1	4	0.000832133	1.62765	0.153205	10	AAAAAAGGAA	AAAAAAAAAAGGCAAAAAA	+
metacluster_0pattern_12	MA1281.1	0	0.000980784	1.91841	0.166647	10	AAAAAAGGAA	AAAAAAGTAAAAAAAAAAAAA	+
metacluster_0pattern_12	MA0973.1	0	0.000991349	1.93908	0.166647	10	AAAAAAGGAA	AAAAAAGTGA	+
metacluster_0pattern_12	MA0687.1	1	0.00108093	2.1143	0.174135	10	AAAAAAGGAA	AAAAAGAGGAAGTA	+
metacluster_0pattern_12	MA1267.1	6	0.00119587	2.33912	0.181085	10	AAAAAAGGAA	AAAAAAAAAAAAGTAAAAAAAAAAAAAAA	-
metacluster_0pattern_12	MA0869.2	3	0.00139028	2.71938	0.181085	9	AAAAAAGGAA	GAGAACAAAGGA	+
metacluster_0pattern_12	MA1823.1	-1	0.00139028	2.71938	0.181085	9	AAAAAAGGAA	AAAAAGAAAAAA	+
metacluster_0pattern_12	MA0984.1	0	0.001417	2.77164	0.181085	8	AAAAAAGGAA	AAAAGAGG	+
metacluster_0pattern_12	MA1366.1	5	0.00141759	2.77281	0.181085	10	AAAAAAGGAA	ACGGTAAAAAATTAAA	+
metacluster_0pattern_12	MA0867.2	1	0.00144429	2.82503	0.181085	9	AAAAAAGGAA	GAACAAAGGG	+
metacluster_0pattern_12	MA1280.1	0	0.0014765	2.88804	0.181085	10	AAAAAAGGAA	CAAAAAGTTAAAAA	+
metacluster_0pattern_12	MA1508.1	0	0.00149877	2.93159	0.181085	10	AAAAAAGGAA	GAAACAGGAAGT	+
metacluster_0pattern_12	MA1956.1	1	0.00159371	3.1173	0.184127	10	AAAAAAGGAA	GTAAACAGGAAGTG	+
metacluster_0pattern_12	MA1274.1	10	0.00164317	3.21404	0.184127	10	AAAAAAGGAA	AAAAAAAAAAAAAAAAGTAAA	-
metacluster_0pattern_12	MA0598.3	0	0.00170349	3.33204	0.184127	10	AAAAAAGGAA	GAAACAGGAAGTGAG	-
metacluster_0pattern_12	MA0080.6	1	0.00171443	3.35343	0.184127	10	AAAAAAGGAA	AAAAAGAGGAAGTGGAA	+
metacluster_0pattern_12	MA0981.1	0	0.00206969	4.04831	0.207687	10	AAAAAAGGAA	CAAAAAGTTA	+
metacluster_0pattern_12	MA0442.2	2	0.00212099	4.14866	0.207687	9	AAAAAAGGAA	AAAACAAAGAA	+
metacluster_0pattern_12	MA0452.2	0	0.00214867	4.2028	0.207687	10	AAAAAAGGAA	GAAAAAGGGTTAAA	-
metacluster_0pattern_12	MA1955.1	1	0.00231231	4.52289	0.218053	10	AAAAAAGGAA	GTAAACAGGAAGTG	+
metacluster_0pattern_12	MA0082.1	2	0.00248746	4.86547	0.226852	10	AAAAAAGGAA	CCAAAAATGGAAAT	+
metacluster_0pattern_12	MA1814.1	5	0.00266075	5.20443	0.226852	10	AAAAAAGGAA	TTCCCAAAAATAGAA	-
metacluster_0pattern_12	MA1950.1	1	0.00267479	5.23188	0.226852	10	AAAAAAGGAA	GTAAACAGGAAGTG	+
metacluster_0pattern_12	MA0482.2	2	0.0026883	5.25831	0.226852	10	AAAAAAGGAA	AAAGATAAGGAA	-
metacluster_0pattern_12	MA1936.1	1	0.00287501	5.62351	0.226852	10	AAAAAAGGAA	GTAAACAGGAAGTG	+
metacluster_0pattern_12	MA1953.1	1	0.00287501	5.62351	0.226852	10	AAAAAAGGAA	GTAAACAGGAAGTA	+
metacluster_0pattern_12	MA0473.3	-1	0.00287501	5.62351	0.226852	9	AAAAAAGGAA	AAACAGGAAGTGGG	+
metacluster_0pattern_12	MA0852.2	5	0.00287501	5.62351	0.226852	9	AAAAAAGGAA	AATGTAAACAAGGC	+
metacluster_0pattern_12	MA0143.4	1	0.00302768	5.92215	0.229539	10	AAAAAAGGAA	AAACAATGGAA	+
metacluster_0pattern_12	MA0989.1	0	0.0030278	5.92238	0.229539	9	AAAAAAGGAA	CAAAAAGTG	+
metacluster_0pattern_12	MA1276.1	0	0.00325364	6.36412	0.241916	10	AAAAAAGGAA	CAAAAAGTTAA	+
metacluster_0pattern_12	MA1947.1	1	0.00374879	7.33263	0.264999	10	AAAAAAGGAA	GTAAACAGGAAGT	+
metacluster_0pattern_12	MA1275.1	1	0.00375813	7.35091	0.264999	10	AAAAAAGGAA	AGAAAAAGTAA	+
metacluster_0pattern_12	MA0761.2	-1	0.00382194	7.47571	0.264999	9	AAAAAAGGAA	AAACAGGAAGTGAA	+
metacluster_0pattern_12	MA1946.1	1	0.00402201	7.86706	0.264999	10	AAAAAAGGAA	GTAAACAGGAAGT	+
metacluster_0pattern_12	MA1886.1	0	0.00409585	8.01148	0.264999	10	AAAAAAGGAA	AAAAAAGCAATTAACATTAT	-
metacluster_0pattern_12	MA1954.1	1	0.0041009	8.02137	0.264999	10	AAAAAAGGAA	ATCAACAGGAAGTG	+
metacluster_0pattern_12	MA0062.3	-1	0.0041009	8.02137	0.264999	9	AAAAAAGGAA	AAACAGGAAGTGGG	-
metacluster_0pattern_12	MA1277.1	5	0.00411241	8.04387	0.264999	10	AAAAAAGGAA	AAAAAGAAAAAGTAAAAAAAA	+
metacluster_0pattern_12	MA0987.1	0	0.00428129	8.37421	0.265785	10	AAAAAAGGAA	CAAAAAGTAA	+
metacluster_0pattern_12	MA0445.1	2	0.00433686	8.48289	0.265785	9	AAAAAAGGAA	AGAACAATGGA	-
metacluster_0pattern_12	MA1942.1	2	0.00438827	8.58346	0.265785	10	AAAAAAGGAA	CGTAAACAGGAAGTG	+
metacluster_0pattern_12	MA1952.1	1	0.00439959	8.60559	0.265785	10	AAAAAAGGAA	ATAAACAGGAAGTA	+
metacluster_0pattern_12	MA0657.1	0	0.00492868	9.6405	0.293168	10	AAAAAAGGAA	CAAAAAGGGGCGTGGCAT	-
metacluster_0pattern_12	MA0977.1	-1	0.00509096	9.95792	0.293811	8	AAAAAAGGAA	AAAAAGTG	+
metacluster_0pattern_12	MA1125.1	3	0.00509147	9.95892	0.293811	9	AAAAAAGGAA	TTTAAAAAAAAA	+
metacluster_0pattern_12	MA0982.1	-1	0.00520467	10.1803	0.295926	7	AAAAAAGGAA	AAAAAGT	+
metacluster_0pattern_12	MA1269.1	0	0.00543184	10.6247	0.301792	10	AAAAAAGGAA	GAAAAAGTAACTTT	+
metacluster_0pattern_12	MA1105.2	0	0.00546395	10.6875	0.301792	10	AAAAAAGGAA	AAAACAGGTTTT	+
metacluster_0pattern_12	MA0974.2	2	0.0058616	11.4653	0.319196	10	AAAAAAGGAA	ATAAAAAGTGAA	+
metacluster_0pattern_12	MA0052.4	4	0.00623194	12.1897	0.334649	10	AAAAAAGGAA	TTCTAAAAATAGAAA	+
metacluster_0pattern_12	MA1272.2	1	0.00646675	12.649	0.336911	9	AAAAAAGGAA	TTAAAAAGTA	+
metacluster_0pattern_12	MA0149.1	6	0.00652623	12.7653	0.336911	10	AAAAAAGGAA	GGAAGGAAGGAAGGAAGG	+
metacluster_0pattern_12	MA0757.1	0	0.00670976	13.1243	0.336911	10	AAAAAAGGAA	AAAAAATCAATAAT	+
metacluster_0pattern_12	MA1935.1	1	0.00670976	13.1243	0.336911	10	AAAAAAGGAA	GTAAACAGGAAGTG	+
metacluster_0pattern_12	MA0474.3	-1	0.00670976	13.1243	0.336911	9	AAAAAAGGAA	AAACAGGAAGTGGG	+
metacluster_0pattern_12	MA0296.1	11	0.00721513	14.1128	0.355066	9	AAAAAAGGAA	TGAATTGTAAACAAAGAGGA	+
metacluster_0pattern_12	MA0343.1	11	0.007255	14.1908	0.355066	10	AAAAAAGGAA	TTTCCGGCCACAAAAACGCAA	+
metacluster_0pattern_12	MA0679.2	0	0.00808853	15.8212	0.390912	10	AAAAAAGGAA	AAAAAATCAATAAATA	+
metacluster_0pattern_12	MA1317.1	0	0.00867694	16.9721	0.41226	10	AAAAAAGGAA	AAAAAAGTCAAAG	-
metacluster_0pattern_12	MA0983.1	0	0.00885705	17.3244	0.41226	8	AAAAAAGGAA	GAAAAAGT	+
metacluster_0pattern_12	MA1859.1	10	0.00889401	17.3967	0.41226	10	AAAAAAGGAA	TCCTTAAGTAAACAAAGAAA	+
metacluster_0pattern_12	MA2023.1	-2	0.00900429	17.6124	0.41226	8	AAAAAAGGAA	AAAAGGAATATTCTTTT	-
metacluster_0pattern_12	MA0537.1	0	0.00916949	17.9355	0.41226	10	AAAAAAGGAA	AAAAGTGAAAA	+
metacluster_0pattern_12	MA0768.2	3	0.00947747	18.5379	0.41226	10	AAAAAAGGAA	AACATCAAAGGAAA	-
metacluster_0pattern_12	MA1315.1	0	0.00947747	18.5379	0.41226	10	AAAAAAGGAA	AAAAAAGTCAACGA	-
metacluster_0pattern_12	MA1166.1	-2	0.00947747	18.5379	0.41226	8	AAAAAAGGAA	AAAGGGAATATTCC	+
metacluster_0pattern_12	MA0011.1	-1	0.0094899	18.5622	0.41226	8	AAAAAAGGAA	AAATAGTA	-
metacluster_0pattern_12	MA2051.1	0	0.0100536	19.6649	0.427151	10	AAAAAAGGAA	AAACAAGTATAT	+
metacluster_0pattern_12	MA1182.1	0	0.0100536	19.6649	0.427151	10	AAAAAAGGAA	AAAAAAATATCT	-
metacluster_0pattern_12	MA1022.1	0	0.0108416	21.2061	0.455621	10	AAAAAAGGAA	CAAAAAGTGA	+
metacluster_0pattern_12	MA0497.1	5	0.0115966	22.6829	0.480592	10	AAAAAAGGAA	ATGCTAAAAATAGAA	+
metacluster_0pattern_12	MA0514.2	1	0.0118087	23.0978	0.480592	10	AAAAAAGGAA	AAACAATGGAA	+
metacluster_0pattern_12	MA1120.1	1	0.0118087	23.0978	0.480592	10	AAAAAAGGAA	AAACAATGGCA	+
metacluster_0pattern_12	MA2018.1	0	0.0121671	23.7989	0.48497	10	AAAAAAGGAA	AAACAAGGCAAA	+
metacluster_0pattern_12	MA0136.3	-2	0.0121671	23.7989	0.48497	8	AAAAAAGGAA	AGAAGGAAGTGA	+
metacluster_0pattern_12	MA1294.1	0	0.0123906	24.2361	0.48884	10	AAAAAAGGAA	AAAAAAGTTAGGTAG	+
metacluster_0pattern_12	MA0095.3	2	0.0137788	26.9513	0.538115	10	AAAAAAGGAA	AACAAAATGGCG	+
metacluster_0pattern_12	MA1071.1	0	0.0139922	27.3688	0.540986	7	AAAAAAGGAA	GAAAAAG	+
metacluster_0pattern_12	MA1917.1	3	0.0144349	28.2347	0.552576	10	AAAAAAGGAA	AAAAAAAAACAATAAAATTT	-
metacluster_0pattern_12	MA1087.2	0	0.0150477	29.4333	0.564848	10	AAAAAAGGAA	AAAAAAGTCAACGAT	+
metacluster_0pattern_12	MA1194.1	-1	0.0150477	29.4333	0.564848	9	AAAAAAGGAA	AATTAGGATAAGGTT	+
metacluster_0pattern_12	MA1418.1	1	0.0155506	30.4169	0.578113	10	AAAAAAGGAA	GGGAAACGGAAACCGAAACTG	+
metacluster_0pattern_12	MA1184.1	0	0.0159195	31.1385	0.584742	10	AAAAAAGGAA	AAAAAAATATCTTA	+
metacluster_0pattern_12	MA1191.1	1	0.0160314	31.3574	0.584742	10	AAAAAAGGAA	TAAAAAAATATCTTA	+
metacluster_0pattern_12	MA0371.1	3	0.0165622	32.3957	0.595663	9	AAAAAAGGAA	GAGAACAATGGA	-
metacluster_0pattern_12	MA1193.1	2	0.0166389	32.5457	0.595663	10	AAAAAAGGAA	AAAAAATTGGATAAGGATAAG	+
metacluster_0pattern_12	MA1367.1	4	0.0169341	33.123	0.599777	10	AAAAAAGGAA	AAACAAAACCGGAA	+
metacluster_0pattern_12	MA0769.2	2	0.0170641	33.3774	0.599777	9	AAAAAAGGAA	ACATCAAAGGA	-
metacluster_0pattern_12	MA1871.1	4	0.0176571	34.5373	0.609616	10	AAAAAAGGAA	AAAAAAAAAACAAAAAAAAA	+
metacluster_0pattern_12	MA1440.1	-1	0.0176594	34.5417	0.609616	8	AAAAAAGGAA	AAAAACAA	+
metacluster_0pattern_12	MA1699.1	2	0.0180159	35.2392	0.615874	10	AAAAAAGGAA	AAAAAAATCGATAATT	+
metacluster_0pattern_12	MA1159.1	0	0.0181592	35.5195	0.615874	10	AAAAAAGGAA	AAAAAAAGACAAAAA	+
metacluster_0pattern_12	MA0523.1	4	0.0191318	37.4217	0.643215	10	AAAAAAGGAA	AAAGATCAAAGGAA	+
metacluster_0pattern_12	MA0584.1	6	0.0193777	37.9027	0.645866	10	AAAAAAGGAA	TTTACCATATATAGAAAT	+
metacluster_0pattern_12	MA1603.1	2	0.0197401	38.6116	0.652322	10	AAAAAAGGAA	GATACAAAGTATC	+
metacluster_0pattern_12	MA1094.2	0	0.0203939	39.8905	0.668217	10	AAAAAAGGAA	AAAAAAGTCAACGATT	+
metacluster_0pattern_12	MA1970.1	1	0.0210412	41.1566	0.683633	10	AAAAAAGGAA	AAAGATAAGATA	-
metacluster_0pattern_12	MA0078.2	4	0.0215809	42.2123	0.695325	10	AAAAAAGGAA	AAAGAACAATGGAA	+
metacluster_0pattern_12	MA1729.1	3	0.0217974	42.6356	0.696494	10	AAAAAAGGAA	GTCCAAGAAGAATGA	+
metacluster_0pattern_12	MA0036.3	2	0.0242555	47.4437	0.759353	9	AAAAAAGGAA	AAAGATAAGAA	-
metacluster_0pattern_12	MA1857.1	3	0.0243538	47.636	0.759353	10	AAAAAAGGAA	AAAAAAACCGGAAATGAAAA	+
metacluster_0pattern_12	MA1918.1	3	0.0243538	47.636	0.759353	10	AAAAAAGGAA	AAAAAAAAACAATGGTATTT	-
metacluster_0pattern_12	MA1856.1	4	0.0247366	48.3847	0.765118	10	AAAAAAGGAA	AACCCAAACCGGAAGTGAGAAC	-
metacluster_0pattern_12	MA1158.1	11	0.0259142	50.6881	0.78892	9	AAAAAAGGAA	CAGAAAACGACAAAAAAAAA	+
metacluster_0pattern_12	MA1157.1	11	0.0259142	50.6881	0.78892	9	AAAAAAGGAA	CACAAAACGACAAAAAAAAA	-
metacluster_0pattern_12	MA0077.1	1	0.0268716	52.5609	0.809772	8	AAAAAAGGAA	GAACAATGG	-
metacluster_0pattern_12	MA1183.1	-1	0.0271614	53.1278	0.809772	9	AAAAAAGGAA	AAAAAATATCT	-
metacluster_0pattern_12	MA1916.1	2	0.0275556	53.8987	0.809772	10	AAAAAAGGAA	AAAAAAAAACAATAGAATTT	-
metacluster_0pattern_12	MA0049.1	4	0.0279191	54.6097	0.809772	6	AAAAAAGGAA	GCATAAAAAA	+
metacluster_0pattern_12	MA0001.2	6	0.0280316	54.8298	0.809772	10	AAAAAAGGAA	CTTACTATATATGGAAAC	-
metacluster_0pattern_12	MA1902.1	0	0.0280515	54.8688	0.809772	10	AAAAAAGGAA	AAAAAGGGGGAATCCCCCTTTT	+
metacluster_0pattern_12	MA1663.2	0	0.0280652	54.8956	0.809772	10	AAAAAAGGAA	ACACAAGTAACAT	+
metacluster_0pattern_12	MA1156.1	11	0.0292818	57.2753	0.838617	9	AAAAAAGGAA	CAGAAAACGACAAAAAAAAA	-
metacluster_0pattern_12	MA1190.1	-1	0.030364	59.3921	0.863217	9	AAAAAAGGAA	AAAAAATATCT	-
metacluster_0pattern_12	MA0495.3	1	0.030968	60.5734	0.867935	10	AAAAAAGGAA	AAAAAAATGCTGACTT	-
metacluster_0pattern_12	MA1160.1	11	0.0310973	60.8264	0.867935	9	AAAAAAGGAA	CACAAAACGACAAAAAAAAA	-
metacluster_0pattern_12	MA1210.2	3	0.0314504	61.517	0.867935	10	AAAAAAGGAA	ATCAATAATTGAA	+
metacluster_0pattern_12	MA0005.2	6	0.0315618	61.735	0.867935	10	AAAAAAGGAA	ATTACCAAATTGGGAAAT	+
metacluster_0pattern_12	MA1735.1	-2	0.0320914	62.7708	0.867935	8	AAAAAAGGAA	AAAAGAATGTT	-
metacluster_0pattern_12	MA1747.1	-1	0.0324563	63.4845	0.867935	9	AAAAAAGGAA	AAAAAGTAGCTTTT	+
metacluster_0pattern_12	MA1313.1	-1	0.0324563	63.4845	0.867935	9	AAAAAAGGAA	AAAAAGTCAACGCT	-
metacluster_0pattern_12	MA1174.1	2	0.0328762	64.3059	0.867935	10	AAAAAAGGAA	ATAAATAACGGTATT	+
metacluster_0pattern_12	MA1866.1	4	0.0330072	64.562	0.867935	10	AAAAAAGGAA	AAAAAAAAAACAAACAAAAA	+
metacluster_0pattern_12	MA0773.1	3	0.0332416	65.0207	0.867935	9	AAAAAAGGAA	ACTATAAATAGA	+
metacluster_0pattern_12	MA0606.2	-2	0.0332416	65.0207	0.867935	8	AAAAAAGGAA	ACATGGAAAATT	+
metacluster_0pattern_12	MA1977.1	7	0.0334379	65.4046	0.867935	10	AAAAAAGGAA	GCCAGGAAGACAAGGATGGTT	+
metacluster_0pattern_12	MA1825.1	1	0.0339148	66.3373	0.867935	10	AAAAAAGGAA	CAGATAAGGTT	-
metacluster_0pattern_12	MA0237.2	0	0.0343463	67.1813	0.867935	10	AAAAAAGGAA	ATCAAAGGAGCCGA	-
metacluster_0pattern_12	MA1188.1	4	0.0343463	67.1813	0.867935	10	AAAAAAGGAA	ATGAAGATAAGGAT	-
metacluster_0pattern_12	MA1299.1	-1	0.0343463	67.1813	0.867935	9	AAAAAAGGAA	AAAAAGTCAACGCC	+
metacluster_0pattern_12	MA1306.1	-1	0.0343463	67.1813	0.867935	9	AAAAAAGGAA	AAAAAGTCAACGCT	-
metacluster_0pattern_12	MA0515.1	2	0.0351171	68.689	0.881651	8	AAAAAAGGAA	AAAACAATGG	-
metacluster_0pattern_12	MA1164.1	-1	0.0358446	70.1121	0.894111	9	AAAAAAGGAA	AAAAAGATTCC	+
metacluster_0pattern_12	MA0008.3	4	0.0368275	72.0347	0.909884	10	AAAAAAGGAA	AATCAATAATTGAAT	+
metacluster_0pattern_12	MA1863.1	3	0.0371327	72.6316	0.909884	10	AAAAAAGGAA	ACTAAAAAAACAAAAAAAAA	-
metacluster_0pattern_12	MA1623.1	1	0.037183	72.7299	0.909884	10	AAAAAAGGAA	AGAAACAGAAACT	+
metacluster_0pattern_12	MA1292.1	0	0.0389541	76.1943	0.922269	10	AAAAAAGGAA	AAAAAATTAGGTAAA	+
metacluster_0pattern_12	MA0547.1	-2	0.0389541	76.1943	0.922269	8	AAAAAAGGAA	AAAATGATGACAATT	+
metacluster_0pattern_12	MA0020.1	-3	0.0391016	76.4827	0.922269	6	AAAAAAGGAA	AAAGCA	+
metacluster_0pattern_12	MA1124.1	1	0.0392838	76.8392	0.922269	10	AAAAAAGGAA	GAATGAATGAATG	-
metacluster_0pattern_12	MA0868.2	2	0.0393307	76.9308	0.922269	8	AAAAAAGGAA	AGAACAATGG	+
metacluster_0pattern_12	MA1152.1	2	0.0393307	76.9308	0.922269	8	AAAAAAGGAA	AAAACAATAG	-
metacluster_0pattern_12	MA1853.1	1	0.0393589	76.9859	0.922269	10	AAAAAAGGAA	GGAAACCGGAAGTGAAAAAA	+
metacluster_0pattern_12	MA1827.1	1	0.0400863	78.4088	0.927208	10	AAAAAAGGAA	AGGATAAGGAT	-
metacluster_0pattern_12	MA0287.1	3	0.0400863	78.4088	0.927208	8	AAAAAAGGAA	CAGCAAAAATG	+
metacluster_0pattern_12	MA1681.1	3	0.0405964	79.4066	0.927208	10	AAAAAAGGAA	AAAAGATAAGGTTA	+
metacluster_0pattern_12	MA0851.1	-1	0.0406867	79.5831	0.927208	9	AAAAAAGGAA	AAAAAGTAAACAAACAC	+
metacluster_0pattern_12	MA1992.1	-1	0.0411861	80.56	0.927208	9	AAAAAAGGAA	AGACAGGAAGTGGGG	+
metacluster_0pattern_12	MA1677.1	-1	0.0413859	80.9507	0.927208	9	AAAAAAGGAA	AACAAGAAACAT	+
metacluster_0pattern_12	MA1213.2	3	0.0414882	81.1509	0.927208	10	AAAAAAGGAA	AACAATAATTGAT	-
metacluster_0pattern_12	MA2048.1	-1	0.0414882	81.1509	0.927208	9	AAAAAAGGAA	AAGAAGCAACCTA	+
metacluster_0pattern_12	MA2034.1	-1	0.0423909	82.9165	0.936555	9	AAAAAAGGAA	TACAAGTAATC	+
metacluster_0pattern_12	MA1674.2	0	0.0437056	85.4881	0.954691	10	AAAAAAGGAA	AAGCAAGTAACT	+
metacluster_0pattern_12	MA2049.1	-1	0.0437056	85.4881	0.954691	9	AAAAAAGGAA	AACAAGAAACCT	+
metacluster_0pattern_12	MA1868.1	3	0.0441576	86.3722	0.959145	10	AAAAAAGGAA	CACAAAAAAACATCCTACTT	-
metacluster_0pattern_12	MA0010.1	2	0.0452883	88.5839	0.972775	10	AAAAAAGGAA	GTAATAAACAAATC	+
metacluster_0pattern_12	MA1487.2	4	0.0452883	88.5839	0.972775	10	AAAAAAGGAA	CCTAAATAAACAAA	+
metacluster_0pattern_12	MA1709.1	1	0.0459824	89.9416	0.975483	10	AAAAAAGGAA	AGCAACAGAAACCTA	+
metacluster_0pattern_12	MA1325.1	0	0.0459824	89.9416	0.975483	10	AAAAAAGGAA	AAAATCAGATCTAAA	-
metacluster_0pattern_12	MA0647.1	0	0.0461713	90.311	0.975483	10	AAAAAAGGAA	AAAACCGGTTTT	+
metacluster_0pattern_12	MA1415.1	2	0.0473626	92.6412	0.988326	9	AAAAAAGGAA	AAAACAGAGCA	+
metacluster_0pattern_12	MA1980.1	6	0.0485564	94.9763	0.988326	9	AAAAAAGGAA	AAGAGGCTAAAAGCA	+
metacluster_0pattern_12	MA1304.1	-1	0.0487803	95.4142	0.988326	9	AAAAAAGGAA	AAAAAGTCAAAG	+
metacluster_0pattern_12	MA1421.1	4	0.0487803	95.4142	0.988326	8	AAAAAAGGAA	AAAGATCAAAGG	+
metacluster_0pattern_12	MA1283.1	-1	0.0494444	96.7133	0.988326	9	AAAAAAGGAA	ACAGAGGATGTGGGACCCAC	+
metacluster_0pattern_12	MA2043.1	-1	0.0500341	97.8668	0.988326	9	AAAAAAGGAA	TACAAGAAACC	+
metacluster_0pattern_12	MA1544.1	2	0.0504525	98.685	0.988326	10	AAAAAAGGAA	CAAATAACGGTTTT	-
metacluster_0pattern_12	MA1208.1	-1	0.0504525	98.685	0.988326	9	AAAAAAGGAA	AAAACGGTAAAAAA	-
metacluster_0pattern_13	MA0878.3	1	6.90933e-05	0.135146	0.114339	9	TTTATGGCCA	TTTTATTGCC	-
metacluster_0pattern_13	MA1473.1	2	7.74897e-05	0.15157	0.114339	9	TTTATGGCCA	GTTTTATTGCC	-
metacluster_0pattern_13	MA0216.2	2	8.76831e-05	0.171508	0.114339	9	TTTATGGCCA	TTTTTATGGCC	-
metacluster_0pattern_13	MA0899.1	2	0.00065665	1.28441	0.642204	9	TTTATGGCCA	TTTTTATTACC	-
metacluster_0pattern_13	MA1640.1	6	0.00123707	2.41971	0.796252	9	TTTATGGCCA	AAATGATTTATGGCT	+
metacluster_0pattern_13	MA0165.1	0	0.00130214	2.54698	0.796252	7	TTTATGGCCA	TTTATGA	+
metacluster_0pattern_13	MA0913.2	2	0.00142479	2.78688	0.796252	8	TTTATGGCCA	GTTTTATTGC	-
metacluster_0pattern_13	MA1498.2	0	0.00194474	3.80391	0.834924	8	TTTATGGCCA	TTAATTGC	-
metacluster_0pattern_13	MA0381.1	-3	0.00204128	3.99274	0.834924	6	TTTATGGCCA	ATGGCC	-
metacluster_0pattern_13	MA1497.1	1	0.00236141	4.61892	0.834924	9	TTTATGGCCA	GTTAATTACC	-
metacluster_0pattern_13	MA0312.2	0	0.00247274	4.83667	0.834924	10	TTTATGGCCA	TTTATCGGCC	-
metacluster_0pattern_13	MA0465.2	2	0.00265556	5.19427	0.834924	10	TTTATGGCCA	TTTTTATTGCTT	-
metacluster_0pattern_13	MA0083.3	6	0.00277454	5.42701	0.834924	10	TTTATGGCCA	TGACCATATATGGTCA	-
metacluster_0pattern_13	MA0924.1	0	0.00316122	6.18335	0.883336	8	TTTATGGCCA	TTTATTAC	-
metacluster_0pattern_13	MA1113.2	5	0.00389841	7.6253	0.972126	8	TTTATGGCCA	AATGATTTATGAC	-
metacluster_0pattern_13	MA1500.1	0	0.00397597	7.77701	0.972126	8	TTTATGGCCA	TTAATTAC	+
metacluster_0pattern_13	MA0650.3	2	0.00436425	8.53647	1	10	TTTATGGCCA	TTTTTATTGGCT	-
metacluster_0pattern_13	MA1506.1	2	0.00593386	11.6066	1	9	TTTATGGCCA	GTTTTACGACC	-
metacluster_0pattern_13	MA0248.1	0	0.00621831	12.163	1	7	TTTATGGCCA	TTAATTG	+
metacluster_0pattern_13	MA0160.2	0	0.00647032	12.6559	1	10	TTTATGGCCA	TTAAAGGTCA	+
metacluster_0pattern_13	MA0174.1	0	0.00695933	13.6124	1	7	TTTATGGCCA	TTTATTA	+
metacluster_0pattern_13	MA1733.1	0	0.00705284	13.7954	1	10	TTTATGGCCA	TTAAGGGCATTTTT	-
metacluster_0pattern_13	MA1458.1	1	0.00738562	14.4463	1	10	TTTATGGCCA	TTTTCTGGAAAA	-
metacluster_0pattern_13	MA0911.1	3	0.00738562	14.4463	1	9	TTTATGGCCA	AATTTTACGACC	-
metacluster_0pattern_13	MA0584.1	7	0.00775719	15.1731	1	10	TTTATGGCCA	ATTTCTATATATGGTAAA	-
metacluster_0pattern_13	MA0343.1	7	0.00806327	15.7718	1	10	TTTATGGCCA	TTGCGTTTTTGTGGCCGGAAA	-
metacluster_0pattern_13	MA1530.1	1	0.0084061	16.4423	1	8	TTTATGGCCA	TTTAATGAG	-
metacluster_0pattern_13	MA0024.3	0	0.00843825	16.5052	1	10	TTTATGGCCA	TTTGGCGCCAAA	-
metacluster_0pattern_13	MA0651.2	2	0.00922569	18.0455	1	10	TTTATGGCCA	TTTTTACGACCT	-
metacluster_0pattern_13	MA0905.1	2	0.00935366	18.2958	1	8	TTTATGGCCA	ATTTTACGAC	-
metacluster_0pattern_13	MA0909.3	1	0.00977408	19.1181	1	9	TTTATGGCCA	TTTTATTGGT	-
metacluster_0pattern_13	MA0906.1	2	0.0102906	20.1283	1	9	TTTATGGCCA	TTTTTACGACC	-
metacluster_0pattern_13	MA0182.1	0	0.0103741	20.2918	1	7	TTTATGGCCA	TTTATTA	+
metacluster_0pattern_13	MA1979.1	0	0.0107645	21.0554	1	10	TTTATGGCCA	TATCTGGGCAC	+
metacluster_0pattern_13	MA0214.1	0	0.0113571	22.2145	1	7	TTTATGGCCA	TTAATTG	+
metacluster_0pattern_13	MA0910.2	0	0.0125057	24.4612	1	8	TTTATGGCCA	GTAATTGC	-
metacluster_0pattern_13	MA1502.1	0	0.0125057	24.4612	1	8	TTTATGGCCA	GTAATTGC	-
metacluster_0pattern_13	MA1204.1	8	0.0125432	24.5344	1	10	TTTATGGCCA	TTTTTCCATTTTTGGTAA	-
metacluster_0pattern_13	MA1414.1	0	0.0126017	24.6489	1	10	TTTATGGCCA	TTTGGCGCCA	-
metacluster_0pattern_13	MA1625.1	2	0.0132705	25.9571	1	10	TTTATGGCCA	GATTTCTGGGAAATG	-
metacluster_0pattern_13	MA1205.1	9	0.0144317	28.2284	1	10	TTTATGGCCA	TTTTTTCCTTTTTTGGAAA	-
metacluster_0pattern_13	MA1081.2	0	0.0152243	29.7788	1	10	TTTATGGCCA	AAATTGGTCAACGATA	+
metacluster_0pattern_13	MA1756.1	5	0.0157483	30.8037	1	10	TTTATGGCCA	TGTATTTTCTGACAA	-
metacluster_0pattern_13	MA1639.1	5	0.0158236	30.951	1	8	TTTATGGCCA	AATGATTGATGAC	-
metacluster_0pattern_13	MA0448.1	0	0.0160303	31.3552	1	7	TTTATGGCCA	TTAATTA	+
metacluster_0pattern_13	MA1394.2	0	0.0164036	32.0855	1	10	TTTATGGCCA	TTAACGGTCAAA	+
metacluster_0pattern_13	MA1501.1	1	0.0166588	32.5846	1	9	TTTATGGCCA	GTTAATTACC	-
metacluster_0pattern_13	MA0470.2	1	0.0174434	34.1192	1	10	TTTATGGCCA	TTTTGGCGCCATTT	+
metacluster_0pattern_13	MA2027.1	0	0.0178604	34.935	1	10	TTTATGGCCA	TTAACGGTCAAA	+
metacluster_0pattern_13	MA0675.1	0	0.0179036	35.0194	1	8	TTTATGGCCA	TTAATTAG	-
metacluster_0pattern_13	MA0469.3	2	0.0180461	35.2981	1	10	TTTATGGCCA	ATTTTGGCGCCAAAAT	+
metacluster_0pattern_13	MA1503.1	2	0.0186971	36.5714	1	8	TTTATGGCCA	ATTTTACGAC	-
metacluster_0pattern_13	MA1504.1	0	0.0187812	36.7361	1	8	TTTATGGCCA	TTAATGAC	-
metacluster_0pattern_13	MA0186.1	0	0.0189327	37.0323	1	7	TTTATGGCCA	TTAATGA	+
metacluster_0pattern_13	MA0505.2	2	0.0196409	38.4177	1	10	TTTATGGCCA	AGTTCAAGGTCAG	-
metacluster_0pattern_13	MA0502.2	1	0.0202352	39.5801	1	10	TTTATGGCCA	CTCATTGGCCAG	+
metacluster_0pattern_13	MA1112.2	0	0.0202352	39.5801	1	10	TTTATGGCCA	TTAAAGGTCAAA	+
metacluster_0pattern_13	MA1195.1	0	0.0203822	39.8676	1	10	TTTATGGCCA	TTTATGGATAAGGTT	-
metacluster_0pattern_13	MA0864.2	2	0.0205091	40.1158	1	10	TTTATGGCCA	GTTTTGGCGCCATTTC	+
metacluster_0pattern_13	MA0674.1	0	0.0206152	40.3234	1	8	TTTATGGCCA	TTAATTAC	-
metacluster_0pattern_13	MA0485.2	2	0.0209541	40.9863	1	8	TTTATGGCCA	ATTTTACGAC	-
metacluster_0pattern_13	MA0873.1	2	0.02102	41.1151	1	9	TTTATGGCCA	TTTTTACGACT	-
metacluster_0pattern_13	MA0660.1	4	0.0219488	42.9318	1	8	TTTATGGCCA	GCTATTTATAGC	-
metacluster_0pattern_13	MA0497.1	5	0.0222088	43.4403	1	10	TTTATGGCCA	TTCTATTTTTAGCAT	-
metacluster_0pattern_13	MA1749.1	1	0.0231788	45.3377	1	10	TTTATGGCCA	TTTTGGCGCCAAAAT	-
metacluster_0pattern_13	MA0170.1	0	0.0233289	45.6314	1	7	TTTATGGCCA	TTAATTA	+
metacluster_0pattern_13	MA0758.1	1	0.023554	46.0716	1	10	TTTATGGCCA	TTTTCCCGCCAAAA	+
metacluster_0pattern_13	MA0875.1	0	0.0235643	46.0917	1	8	TTTATGGCCA	CTAATTGC	-
metacluster_0pattern_13	MA0585.1	7	0.0235996	46.1608	1	10	TTTATGGCCA	CTTACCCAATTTGGCAAT	-
metacluster_0pattern_13	MA1812.1	0	0.0241875	47.3108	1	10	TTTATGGCCA	ATCAGGCCCAATAAT	+
metacluster_0pattern_13	MA0215.1	0	0.0243635	47.655	1	7	TTTATGGCCA	TTAATGA	+
metacluster_0pattern_13	MA0908.1	2	0.0243924	47.7116	1	8	TTTATGGCCA	TTTTTACGAC	-
metacluster_0pattern_13	MA0049.1	3	0.0243924	47.7116	1	7	TTTATGGCCA	TTTTTTATGC	-
metacluster_0pattern_13	MA0738.1	-3	0.02476	48.4306	1	7	TTTATGGCCA	ATGCCCACC	+
metacluster_0pattern_13	MA1010.1	2	0.0252104	49.3116	1	10	TTTATGGCCA	TTTATACCGACAA	-
metacluster_0pattern_13	MA0594.2	2	0.0253411	49.5672	1	8	TTTATGGCCA	CGTTTACGAC	-
metacluster_0pattern_13	MA1076.2	0	0.0253858	49.6546	1	10	TTTATGGCCA	AAAAAAGTCAACGGTT	+
metacluster_0pattern_13	MA1365.2	0	0.0254233	49.728	1	10	TTTATGGCCA	TTTTTTACCAT	-
metacluster_0pattern_13	MA1441.1	2	0.0254233	49.728	1	9	TTTATGGCCA	TCTTAATTGCT	+
metacluster_0pattern_13	MA0196.1	0	0.025492	49.8624	1	7	TTTATGGCCA	TTAATTG	+
metacluster_0pattern_13	MA0203.1	0	0.025492	49.8624	1	7	TTTATGGCCA	TTAATGA	+
metacluster_0pattern_13	MA1203.1	6	0.0263233	51.4884	1	9	TTTATGGCCA	TTTCCATTTTTGGAA	-
metacluster_0pattern_13	MA0171.1	0	0.0266908	52.2072	1	7	TTTATGGCCA	TTAATTG	+
metacluster_0pattern_13	MA0444.1	0	0.0266908	52.2072	1	7	TTTATGGCCA	TTAATTG	+
metacluster_0pattern_13	MA0548.2	7	0.0270892	52.9864	1	10	TTTATGGCCA	CTTTCCTTTTTTGGAAAGT	+
metacluster_0pattern_13	MA1540.2	5	0.0273695	53.5348	1	10	TTTATGGCCA	ATGAGTTCAAGGTCAGC	+
metacluster_0pattern_13	MA1732.1	1	0.0274514	53.6949	1	10	TTTATGGCCA	TTTTCCCGCCAAAAA	-
metacluster_0pattern_13	MA1750.1	1	0.0274514	53.6949	1	10	TTTATGGCCA	TTTTCCCGCCAAAAA	-
metacluster_0pattern_13	MA1507.1	0	0.0278844	54.5418	1	8	TTTATGGCCA	CTAATGAT	-
metacluster_0pattern_13	MA0219.1	0	0.0279525	54.6751	1	7	TTTATGGCCA	TTAATGA	+
metacluster_0pattern_13	MA0225.1	0	0.0292901	57.2914	1	7	TTTATGGCCA	TTAATTA	+
metacluster_0pattern_13	MA0914.1	0	0.0302248	59.1197	1	8	TTTATGGCCA	TTAAGTGC	-
metacluster_0pattern_13	MA1499.1	0	0.0302248	59.1197	1	8	TTTATGGCCA	CTAATGAT	-
metacluster_0pattern_13	MA0001.2	7	0.0317089	62.0225	1	10	TTTATGGCCA	CTTACTATATATGGAAAC	-
metacluster_0pattern_13	MA0137.3	0	0.0317093	62.0234	1	10	TTTATGGCCA	TTTCCAGGAAA	+
metacluster_0pattern_13	MA0144.2	0	0.0317093	62.0234	1	10	TTTATGGCCA	CTTCTGGGAAA	+
metacluster_0pattern_13	MA0558.1	9	0.0320158	62.623	1	10	TTTATGGCCA	TTCTTTCTATTTTTGGAAATT	-
metacluster_0pattern_13	MA0192.1	0	0.032268	63.1162	1	7	TTTATGGCCA	TTAATTG	+
metacluster_0pattern_13	MA1154.1	5	0.0323914	63.3576	1	10	TTTATGGCCA	GTCGTGTTGTGGGAAAG	-
metacluster_0pattern_13	MA0166.1	0	0.0339142	66.3362	1	7	TTTATGGCCA	TTAATGA	+
metacluster_0pattern_13	MA0169.1	0	0.0339142	66.3362	1	7	TTTATGGCCA	TTAATTG	+
metacluster_0pattern_13	MA0245.1	0	0.0339142	66.3362	1	7	TTTATGGCCA	TTAATTA	+
metacluster_0pattern_13	MA1320.1	4	0.0339651	66.4358	1	10	TTTATGGCCA	AAATTGTACGGACA	+
metacluster_0pattern_13	MA0244.1	-3	0.0340064	66.5166	1	7	TTTATGGCCA	ATTGCAAA	+
metacluster_0pattern_13	MA0175.1	0	0.035658	69.7471	1	7	TTTATGGCCA	TTAATTG	+
metacluster_0pattern_13	MA0176.1	0	0.035658	69.7471	1	7	TTTATGGCCA	TTAATTA	+
metacluster_0pattern_13	MA0250.1	0	0.035658	69.7471	1	7	TTTATGGCCA	TTAATTG	+
metacluster_0pattern_13	MA1876.1	8	0.0364376	71.272	1	10	TTTATGGCCA	ATTAGAATTTAATTACAATT	+
metacluster_0pattern_13	MA1180.1	1	0.0365055	71.4047	1	10	TTTATGGCCA	AAATATAACCGTTGG	+
metacluster_0pattern_13	MA0082.1	3	0.0366971	71.7795	1	10	TTTATGGCCA	CCAAAAATGGAAAT	+
metacluster_0pattern_13	MA0708.2	0	0.036713	71.8106	1	8	TTTATGGCCA	TTAATTGG	-
metacluster_0pattern_13	MA0980.2	1	0.0373198	72.9976	1	10	TTTATGGCCA	TTTTGTCGGCAA	-
metacluster_0pattern_13	MA1673.1	2	0.0373198	72.9976	1	10	TTTATGGCCA	ATTTTCCGGCGA	-
metacluster_0pattern_13	MA1206.1	0	0.0390047	76.2931	1	10	TTTATGGCCA	TTTGTCGGAT	-
metacluster_0pattern_13	MA0577.3	1	0.0394703	77.2039	1	10	TTTATGGCCA	TTGTACGGATA	+
metacluster_0pattern_13	MA1460.1	-1	0.0394703	77.2039	1	9	TTTATGGCCA	AAATGGCCGCC	+
metacluster_0pattern_13	MA1814.1	5	0.0394772	77.2174	1	10	TTTATGGCCA	TTCTATTTTTGGGAA	+
metacluster_0pattern_13	MA0666.2	0	0.0395847	77.4277	1	8	TTTATGGCCA	TTAATTGG	-
metacluster_0pattern_13	MA0893.2	0	0.0395847	77.4277	1	8	TTTATGGCCA	CTAATTAC	-
metacluster_0pattern_13	MA0773.1	4	0.0400969	78.4296	1	8	TTTATGGCCA	TCTATTTATAGT	-
metacluster_0pattern_13	MA2016.1	-1	0.0405725	79.3598	1	9	TTTATGGCCA	TTCTGACACA	+
metacluster_0pattern_13	MA1496.1	0	0.0410869	80.3659	1	8	TTTATGGCCA	CTAATGAC	-
metacluster_0pattern_13	MA0555.1	9	0.0430269	84.1607	1	10	TTTATGGCCA	TTCTTTCCATTTTTGGTAAT	-
metacluster_0pattern_13	MA1927.1	9	0.0442322	86.5183	1	10	TTTATGGCCA	ACGGCCGCCATTATGGCGGCCC	-
metacluster_0pattern_13	MA0944.1	0	0.044771	87.5721	1	9	TTTATGGCCA	TTTGTCGGC	+
metacluster_0pattern_13	MA0403.2	3	0.0449578	87.9375	1	10	TTTATGGCCA	AAATTTAGGGTTAATA	-
metacluster_0pattern_13	MA0907.1	2	0.0457648	89.5159	1	9	TTTATGGCCA	TTTTTACGAGC	-
metacluster_0pattern_13	MA1964.1	1	0.0474441	92.8006	1	9	TTTATGGCCA	CTGTCTGGCA	-
metacluster_0pattern_13	MA0876.1	0	0.0475855	93.0772	1	8	TTTATGGCCA	TTAATTGG	-
metacluster_0pattern_13	MA1391.2	0	0.0478104	93.5171	1	10	TTTATGGCCA	TTTACGGTTATTA	-
[truncated: 12,134 more rows]
