# Supplementary material for: The evolution and mutational robustness of chromatin accessibility in Drosophila
Source: Genome Biol. 2023 Oct 16;24:232. doi: 10.1186/s13059-023-03079-5 (PMC10578003; doi:10.1186/s13059-023-03079-5)
Supplement: Supplementary file 3 — Additional file 3. Motifs predictive of chromatin accessibility. [file 13059_2023_3079_MOESM3_ESM.zip › tfmodisco/readme.txt]

meme_file_multitask.txt  -- position probability matrices of each motif
metacluster_list.rtf     -- identifies metaclusters from TF-MoDISco
tomtom_jasparinsects.tsv -- results of search from TomTom on Jaspar insects db
