# Supplementary material for: The evolution and mutational robustness of chromatin accessibility in Drosophila
Source: Genome Biol. 2023 Oct 16;24:232. doi: 10.1186/s13059-023-03079-5 (PMC10578003; doi:10.1186/s13059-023-03079-5)
Supplement: Supplementary file 4 — Additional file 4. Neural network model hyperparameters. [file 13059_2023_3079_MOESM4_ESM.txt]

# Model Parameters:

- Number of convolution layers: 4
- Max pooling size: 2
- Number of convolutional filters per layer: 250
- Convolution filter length: 6
- Neurons in fully connected layer: 520
- Multi-head attention (MHA) number of heads: 10

# Training Parameters:

- Algorithm: SGD with momentum
- Learning rate: 5e-4
- Weight decay: 2.4191061486861646e-06
- Momentum: 0.9883202847076187
- Fully connected dropout: 0.16813474459732233
- MHA dropout: 0.27260977155097227
